# Supplementary material for: Growth Factor Priming Differentially Modulates Components of the Extracellular Matrix Proteome in Chondrocytes and Synovium-Derived Stem Cells
Source: PLoS One. 2014 Feb 7;9(2):e88053. doi: 10.1371/journal.pone.0088053 (PMC3917883; doi:10.1371/journal.pone.0088053)
Supplement: Table S1 — Differentially Expressed Proteins. This table includes protein name, NCBI GI number, additional NCBI GI numbers matching same peptides, canine gene, corresponding human gene, human protein name, human keywords, human subcellular location, human gene ontology (GO), human pathway, human catalytic activity, human function, human tissue specificity, intensity, p-values, ratio between primed and unprimed, peptide count, and functional characterization of the 357 proteins differentially expressed in this study. (XLS) [file pone.0088053.s004.xls]

## Sheet: Protein List
NCBI GI Number	Additional NCBI GI Numbers Matching Same Peptides	Protein Name	Canine Gene	Corresponding Human Gene	Human Protein Name	Human Keywords	Human Subcellular location	Human Gene Ontology (GO)	Human Pathway	Human Catalytic Activity	Human Function	Human Tissue Specificity	Intensity Chondrocytes Unprimed Biological Replicate 1 LC/MS Run 1	Intensity Chondrocytes Unprimed Biological Replicate 1 LC/MS Run 2	Intensity Chondrocytes Unprimed Biological Replicate 1 LC/MS Run 3	Intensity Chondrocytes Unprimed Biological Replicate 2 LC/MS Run 1	Intensity Chondrocytes Unprimed Biological Replicate 2 LC/MS Run 2	Intensity Chondrocytes Unprimed Biological Replicate 2 LC/MS Run 3	Intensity Chondrocytes Unprimed Biological Replicate 3 LC/MS Run 1	Intensity Chondrocytes Unprimed Biological Replicate 3 LC/MS Run 2	Intensity Chondrocytes Unprimed Biological Replicate 3 LC/MS Run 3	Intensity Chondrocytes Unprimed (Mean)	Intensity Chondrocytes Unprimed (SD)	Intensity Chondrocytes Primed (CV)	Intensity Chondrocytes Primed Biological Replicate 1 LC/MS Run 1	Intensity Chondrocytes Primed Biological Replicate 1 LC/MS Run 2	Intensity Chondrocytes Primed Biological Replicate 1 LC/MS Run 3	Intensity Chondrocytes Primed Biological Replicate 2 LC/MS Run 1	Intensity Chondrocytes Primed Biological Replicate 2 LC/MS Run 2	Intensity Chondrocytes Primed Biological Replicate 2 LC/MS Run 3	Intensity Chondrocytes Primed (Mean)	Intensity Chondrocytes Primed (SD)	Intensity Chondrocytes Primed (CV)	Intensity SDSC Unprimed Biological Replicate 1 LC/MS Run 1	Intensity SDSC Unprimed Biological Replicate 1 LC/MS Run 2	Intensity SDSC Unprimed Biological Replicate 1 LC/MS Run 3	Intensity SDSC Unprimed Biological Replicate 2 LC/MS Run 1	Intensity SDSC Unprimed Biological Replicate 2 LC/MS Run 2	Intensity SDSC Unprimed Biological Replicate 2 LC/MS Run 3	Intensity SDSC Unprimed Biological Replicate 3 LC/MS Run 1	Intensity SDSC Unprimed Biological Replicate 3 LC/MS Run 2	Intensity SDSC Unprimed Biological Replicate 3 LC/MS Run 3	Intensity SDSC Unprimed (Mean)	Intensity SDSC Unprimed (SD)	Intensity SDSC Primed (CV)	Intensity SDSC Primed Biological Replicate 1 LC/MS Run 1	Intensity SDSC Primed Biological Replicate 1 LC/MS Run 2	Intensity SDSC Primed Biological Replicate 1 LC/MS Run 3	Intensity SDSC Primed Biological Replicate 2 LC/MS Run 1
327532722		matrin-3	MATR3	MATR3	Matrin-3	Acetylation; Alternative splicing; Complete proteome; Direct protein sequencing; Disease mutation; Metal-binding; Nucleus; Phosphoprotein; RNA-binding; Reference proteome; Repeat; Zinc; Zinc-finger	Nucleus matrix.	RNA binding; nuclear inner membrane; nuclear matrix; nucleotide binding; protein binding; structural molecule activity; zinc ion binding			May play a role in transcription or may interact with other nuclear matrix proteins to form the internal fibrogranular network. In association with the SFPQ-NONO heteromer may play a role in nuclear retention of defective RNAs.		2.28355e+06	2.40528e+06	2.1594e+06	1817997	1.81979e+06	1.61451e+06	2.39852e+06	2.40018e+06	2.26378e+06	2.12922e+06	300524	0.141142	3978477	3.84317e+06	3.58581e+06	1.21252e+06	1.18916e+06	1.1638e+06	2.49549e+06	1.43737e+06	0.575987	1.73543e+06	1.64837e+06	1.58786e+06	1.4333e+06	1.41801e+06	1.43287e+06	1.65564e+06	1.67722e+06	1.5635e+06	1.57247e+06	118974	0.0756607	1.97353e+06	1958024	1.97307e+06	1.93793e+06
327315350		regulator of chromosome condensation	RCC1	RCC1	Regulator of chromosome condensation	Alternative splicing; Cell cycle; Cell division; Cytoplasm; DNA-binding; Direct protein sequencing; Guanine-nucleotide releasing factor; Methylation; Mitosis; Nucleus; Phosphoprotein; Repeat	Nucleus. Cytoplasm.	G1/S transition of mitotic cell cycle; Ran guanyl-nucleotide exchange factor activity; cell division; chromosome segregation; condensed nuclear chromosome; cytoplasm; histone binding; mitosis; mitotic spindle organization; nuclear chromatin; nuclear membrane; nucleoplasm; nucleosomal DNA binding; regulation of S phase of mitotic cell cycle; regulation of mitosis; spindle assembly; viral reproduct…			Guanine-nucleotide releasing factor that promotes the exchange of Ran-bound GDP by GTP. Involved in the regulation of onset of chromosome condensation in the S phase. Binds both to the nucleosomes and double-stranded DNA. RCC1-Ran complex (together with other proteins) acts as a component of a signal transmission pathway that detects unreplicated DNA. Plays a key role in nucleo-cytoplasmic transp…		58646.3	61632.1	56184.8	40895.3	30899.5	31295.1	73406.1	77914.8	70564.7	55715.4	17684.4	0.317406	107407	100388	92680.2	11039.1	10903.1	9441.42	55309.8	49352.7	0.892296	18935.5	16788.3	17082.3	15353.7	16586.7	16399.2	17651.6	15518.8	16229.6	16727.3	1094.46	0.0654298	34626.2	41855.4	40239.7	40124
325301273		translocon-associated protein subunit delta	SSR4	SSR4	Translocon-associated protein subunit delta	Complete proteome; Disulfide bond; Endoplasmic reticulum; Isopeptide bond; Membrane; Polymorphism; Reference proteome; Signal; Transmembrane; Transmembrane helix; Ubl conjugation	Endoplasmic reticulum membrane; Single-pass type I membrane protein.	SRP-dependent cotranslational protein targeting to membrane; Sec61 translocon complex; calcium ion binding; integral to membrane; translation			TRAP proteins are part of a complex whose function is to bind calcium to the ER membrane and thereby regulate the retention of ER resident proteins.		708024	720994	714819	479377	496526	497091	945254	914274	842425	702087	179681	0.255924	1.10461e+06	1.08322e+06	1.02542e+06	572900	529967	496270	802063	296826	0.370079	793438	749270	759051	640496	594875	577346	686687	635475	588592	669470	81121.2	0.121172	787527	860282	881306	866542
324715056		transmembrane emp24 domain-containing protein 7	TMED7	TMED7	Transmembrane emp24 domain-containing protein 7	Complete proteome; Cytoplasmic vesicle; Endoplasmic reticulum; Glycoprotein; Golgi apparatus; Membrane; Protein transport; Reference proteome; Signal; Transmembrane; Transmembrane helix; Transport	Endoplasmic reticulum membrane; Single-pass type I membrane protein. Golgi apparatus > cis-Golgi network membrane; Single-pass type I membrane protein. Endoplasmic reticulum-Golgi intermediate compartment membrane; Single-pass type I membrane protein. Cytoplasmic vesicle > COPI-coated vesicle membrane; Single-pass type I membrane protein. Cytoplasmic vesicle > COPII-coated vesicle membrane; Singl…	COPI vesicle coat; COPII vesicle coat; endoplasmic reticulum membrane; endoplasmic reticulum-Golgi intermediate compartment membrane; integral to membrane; protein transport			Potential role in vesicular protein trafficking, mainly in the early secretory pathway. Appears to play a role in the biosynthesis of secreted cargo including processing and post-translational modifications.		370564	454140	431419	271270	332556	282017	552367	547283	480808	413603	105829	0.25587	395602	550797	532224	245047	222421	190600	356115	160050	0.449433	361730	350192	381297	322282	297091	295351	285781	257288	243975	310554	46941.9	0.151155	465122	424559	435958	480843
319918943		galectin-1	LGALS1	LGALS1	Galectin-1	Acetylation; Complete proteome; Direct protein sequencing; Extracellular matrix; Lectin; Phosphoprotein; Reference proteome; Secreted	Secreted > extracellular space > extracellular matrix.	apoptotic process; cytoplasm; extracellular space; galactoside binding; positive regulation of I-kappaB kinase/NF-kappaB cascade; proteinaceous extracellular matrix; regulation of apoptotic process; signal transducer activity			May regulate apoptosis, cell proliferation and cell differentiation. Binds beta-galactoside and a wide array of complex carbohydrates. Inhibits CD45 protein phosphatase activity and therefore the dephosphorylation of Lyn kinase.	Expressed in placenta, maternal decidua and fetal membranes. Within placenta, expressed in trophoblasts, stromal cells, villous endothelium, syncytiotrophoblast apical membrane and villous stroma. Within fetal membranes, expressed in amnion, chorioamniotic mesenchyma and chorion (at protein level). Expressed in cardiac, smooth, and skeletal muscle, neurons, thymus, kidney and hematopoietic cells.	25163000	29520000	27323000	30301000	29827000	27565000	27116000	26044000	24849000	2.75231e+07	2.00401e+06	0.0728119	30200000	29282000	28224000	15209000	15056000	15213000	2.21973e+07	7.73527e+06	0.348478	48372000	47336000	48217000	37759000	36184000	35599000	59461000	57129000	49842000	4.66554e+07	8.66547e+06	0.185733	29197000	28760000	25862000	31307000
311771751		ras-related protein Rab-10	RAB10	RAB10	Ras-related protein Rab-10	Acetylation; Cell membrane; Complete proteome; GTP-binding; Lipoprotein; Membrane; Nucleotide-binding; Prenylation; Protein transport; Reference proteome; Transport	Cell membrane; Lipid-anchor; Cytoplasmic side.	GTP binding; plasma membrane; protein transport; small GTPase mediated signal transduction			May be involved in vesicular trafficking and neurotransmitter release.		467981	540216	478214	397383	450285	403574	501046	512604	442735	466004	48029.5	0.103067	439542	425303	404520	229442	242041	248825	331612	101052	0.30473	435735	449425	424615	376169	397808	372444	437781	425435	414432	414871	27271.7	0.0657352	430050	404777	409197	411280
308210787		thrombospondin-2 precursor	THBS2	THBS2	thrombospondin-2 precursor	Calcium; Cell adhesion; Disulfide bond; EGF-like domain; Glycoprotein; Heparin-binding; Polymorphism; Repeat; Signal		calcium ion binding; cell adhesion; heparin binding; negative regulation of angiogenesis; protein binding; structural molecule activity			Adhesive glycoprotein that mediates cell-to-cell and cell-to-matrix interactions. Ligand for CD36 mediating antiangiogenic properties.	High expression in invertebral disk tissue.	1.33909e+06	3.40715e+06	2.71434e+06	3.44982e+06	3.15127e+06	1.42354e+06	1.35342e+06	1338611	727534	2.10053e+06	1.06481e+06	0.506924	1.54323e+06	1.49495e+06	1.28427e+06	743359	808304	828332	1.11707e+06	366258	0.327873	5928858	5.65682e+06	5.753e+06	7486535	7.35015e+06	7101472	6829667	6.26103e+06	2.86961e+06	6.13746e+06	1.40604e+06	0.229091	1.78041e+06	1778033	2.2654e+06	1844598
308199425		elongation factor 1-alpha 1	EEF1A1	EEF1A1	Elongation factor 1-alpha 1	Acetylation; Complete proteome; Cytoplasm; Direct protein sequencing; Elongation factor; GTP-binding; Methylation; Nucleotide-binding; Nucleus; Phosphoprotein; Protein biosynthesis; Reference proteome; Transcription; Transcription regulation; Ubl conjugation	Cytoplasm. Nucleus.	GTP binding; GTPase activity; cytosol; eukaryotic translation elongation factor 1 complex; nucleus; protein kinase binding; regulation of transcription, DNA-dependent; transcription, DNA-dependent; translation elongation factor activity			This protein promotes the GTP-dependent binding of aminoacyl-tRNA to the A-site of ribosomes during protein biosynthesis. With PARP1 and TXK, forms a complex that acts as a T helper 1 (Th1) cell-specific transcription factor and binds the promoter of IFN-gamma to directly regulate its transcription, and is thus involved importantly in Th1 cytokine production.	Brain, placenta, lung, liver, kidney, pancreas but barely detectable in heart and skeletal muscle.	7.90545e+06	8303533	7.66235e+06	6.87613e+06	6.89279e+06	6280931	8943783	9338342	8734292	7.88196e+06	1.04612e+06	0.132723	8762623	8882033	8206866	3.00945e+06	2998786	2835685	5.78257e+06	3.11411e+06	0.538534	8640530	8206905	7842579	8058127	7.29871e+06	6.90477e+06	7463351	6.61392e+06	5.90534e+06	7.43714e+06	860091	0.115648	5746596	5.79499e+06	5485532	5.72978e+06
308193314		plasminogen activator inhibitor 1	SERPINE1	SERPINE1	plasminogen activator inhibitor 1 precursor	Direct protein sequencing; Glycoprotein; Polymorphism; Protease inhibitor; Secreted; Serine protease inhibitor; Signal	Secreted.	angiogenesis; cellular response to chemical stimulus; cellular response to lipopolysaccharide; chronological cell aging; defense response to Gram-negative bacterium; extracellular matrix; extracellular space; fibrinolysis; negative regulation of apoptotic process; negative regulation of cell adhesion mediated by integrin; negative regulation of fibrinolysis; negative regulation of plasminogen act…			Serine protease inhibitor. This inhibitor acts as 'bait' for tissue plasminogen activator, urokinase, protein C and matriptase-3/TMPRSS7. Its rapid interaction with PLAT may function as a major control point in the regulation of fibrinolysis.	Found in plasma and platelets and in endothelial, hepatoma and fibrosarcoma cells.	979536	1061585	972163	1.00567e+06	900174	889182	1273201	1.28325e+06	1.16853e+06	1.05925e+06	149555	0.141189	507405	491369	475108	238622	222199	231331	361006	143183	0.396624	938196	933890	878167	888323	849659	777839	1.07411e+06	941899	957024	915456	82043	0.0896198	457255	437291	428345	421886
308082020		triosephosphate isomerase	TPI1	TPI1	Triosephosphate isomerase	Acetylation; Alternative promoter usage; Complete proteome; Direct protein sequencing; Disease mutation; Gluconeogenesis; Glycolysis; Isomerase; Pentose shunt; Phosphoprotein; Polymorphism; Reference proteome		cytosol; gluconeogenesis; glycolysis; pentose-phosphate shunt; triose-phosphate isomerase activity	Carbohydrate biosynthesis; gluconeogenesis. Carbohydrate degradation; glycolysis; D-glyceraldehyde 3-phosphate from glycerone phosphate: step 1/1.	D-glyceraldehyde 3-phosphate = glycerone phosphate.			11846000	19328000	17306000	17360000	18973000	15936000	17296000	16662000	14984000	1.66323e+07	2.2439e+06	0.134912	14669000	13654000	13490000	7.05253e+06	6668093	5674729	1.02014e+07	4.13727e+06	0.40556	15434000	15053000	14577000	17972000	17179000	16471000	17720000	14342000	11075000	1.55359e+07	2.1438e+06	0.13799	14619000	11792000	11306000	15537000
308081853		acyl-CoA-binding protein	DBI	DBI	Acyl-CoA-binding protein	Acetylation; Alternative splicing; Complete proteome; Direct protein sequencing; Lipid-binding; Phosphoprotein; Polymorphism; Reference proteome; Transport		benzodiazepine receptor binding; fatty-acyl-CoA binding; transport			Binds medium- and long-chain acyl-CoA esters with very high affinity and may function as an intracellular carrier of acyl-CoA esters. It is also able to displace diazepam from the benzodiazepine (BZD) recognition site located on the GABA type A receptor. It is therefore possible that this protein also acts as a neuropeptide to modulate the action of the GABA receptor.	Isoform 1 is ubiquitous, with a moderate expression level. Isoform 2 is ubiquitous with high level in liver and adipose tissue. Isoform 3 is ubiquitous with strong expression in adipose tissue and heart.	818230	906298	850419	1.19068e+06	1.07306e+06	1.02428e+06	425736	416467	378600	787086	307188	0.390286	468994	431119	414066	283504	295772	253452	357818	90732	0.253571	261411	248277	259344	1190077	1.10902e+06	1.04363e+06	1.20062e+06	1.13491e+06	1.02665e+06	830440	434381	0.523074	357109	363247	344210	372833
308081835		cytochrome c	CYCS	CYCS	Cytochrome c	Acetylation; Apoptosis; Complete proteome; Direct protein sequencing; Disease mutation; Electron transport; Heme; Iron; Metal-binding; Mitochondrion; Phosphoprotein; Polymorphism; Reference proteome; Respiratory chain; Transport	Mitochondrion matrix.	DNA fragmentation involved in apoptotic nuclear change; activation of cysteine-type endopeptidase activity involved in apoptotic process by cytochrome c; cytosol; electron transporter, transferring electrons from CoQH2-cytochrome c reductase complex and cytochrome c oxidase complex activity; heme binding; induction of apoptosis by intracellular signals; mitochondrial inner membrane; mitochondrial…			Electron carrier protein. The oxidized form of the cytochrome c heme group can accept an electron from the heme group of the cytochrome c1 subunit of cytochrome reductase. Cytochrome c then transfers this electron to the cytochrome oxidase complex, the final protein carrier in the mitochondrial electron-transport chain.; Plays a role in apoptosis. Suppression of the anti-apoptotic members or acti…		222448	291858	259488	293444	274706	266572	344587	320832	311456	287266	36427.5	0.126808	201389	194509	181874	124385	126515	129409	159680	36625.7	0.229369	729365	713342	727463	766130	732620	698498	733372	701125	650188	716900	32131.7	0.0448204	889334	873686	938973	819033
308081799		galectin-3	LGALS3	LGALS3	galectin-3	Acetylation; Cytoplasm; Differentiation; Disulfide bond; IgE-binding protein; Immunity; Innate immunity; Lectin; Nucleus; Phosphoprotein; Polymorphism; Repeat; Secreted; Spliceosome; mRNA processing; mRNA splicing	Cytoplasm. Nucleus. Secreted.	IgE binding; RNA splicing; cell differentiation; innate immune response; mRNA processing; mitochondrial inner membrane; plasma membrane; spliceosomal complex; sugar binding			Galactose-specific lectin which binds IgE. May mediate with the alpha-3, beta-1 integrin the stimulation by CSPG4 of endothelial cells migration. Together with DMBT1, required for terminal differentiation of columnar epithelial cells during early embryogenesis (By similarity). In the nucleus: acts as a pre-mRNA splicing factor. Involved in acute inflammatory responses including neutrophil activat…	A major expression is found in the colonic epithelium. It is also abundant in the activated macrophages.	5505506	5.80266e+06	5.56941e+06	4.81683e+06	4.90626e+06	4.72415e+06	6.02409e+06	5583596	5098202	5.33674e+06	463798	0.0869066	6870114	6.94168e+06	6.34996e+06	2.97313e+06	2.96654e+06	2.92804e+06	4.83824e+06	2.07215e+06	0.428285	4.05084e+06	4.07517e+06	4.03961e+06	3.66674e+06	3.60842e+06	3.50481e+06	4493231	4319288	4.42269e+06	4.02009e+06	360499	0.0896743	8517361	8543804	8503432	8594212
308081450		CD44 antigen	CD44	CD44	CD44 antigen	Alternative splicing; Blood group antigen; Cell adhesion; Complete proteome; Direct protein sequencing; Disulfide bond; Glycoprotein; Membrane; Phosphoprotein; Polymorphism; Proteoglycan; Pyrrolidone carboxylic acid; Receptor; Reference proteome; Signal; Transmembrane; Transmembrane helix	Membrane; Single-pass type I membrane protein.	cartilage development; cell surface; cell-matrix adhesion; cellular response to fibroblast growth factor stimulus; collagen binding; hyaluronan catabolic process; hyaluronic acid binding; hyalurononglucosaminidase activity; integral to plasma membrane; interferon-gamma-mediated signaling pathway; monocyte aggregation; negative regulation of DNA damage response, signal transduction by p53 class me…			Receptor for hyaluronic acid (HA). Mediates cell-cell and cell-matrix interactions through its affinity for HA, and possibly also through its affinity for other ligands such as osteopontin, collagens, and matrix metalloproteinases (MMPs). Adhesion with HA plays an important role in cell migration, tumor growth and progression. Also involved in lymphocyte activation, recirculation and homing, and …	Isoform 10 (epithelial isoform) is expressed by cells of epithelium and highly expressed by carcinomas. Expression is repressed in neuroblastoma cells.	967178	1.07664e+06	978453	974982	1.04131e+06	1065366	541118	708739	687359	893461	195261	0.218545	903728	1.42024e+06	1.35405e+06	791889	778999	776570	1.00425e+06	301059	0.299787	522654	521682	528456	761228	735884	729779	923175	894488	933687	727892	170968	0.234881	598436	578248	600022	596297
307938303		actin, cytoplasmic 1	ACTB	ACTB	Actin, cytoplasmic 1	ATP-binding; Acetylation; Complete proteome; Cytoplasm; Cytoskeleton; Deafness; Direct protein sequencing; Disease mutation; Dystonia; Methylation; Nucleotide-binding; Oxidation; Phosphoprotein; Polymorphism; Reference proteome; Ubl conjugation	Cytoplasm > cytoskeleton.	'de novo' posttranslational protein folding; ATP binding; MLL5-L complex; NuA4 histone acetyltransferase complex; Tat protein binding; adherens junction organization; axon guidance; blood coagulation; cell junction assembly; cellular component movement; cytosol; kinesin binding; nitric-oxide synthase binding; ribonucleoprotein complex; structural constituent of cytoskeleton			Actins are highly conserved proteins that are involved in various types of cell motility and are ubiquitously expressed in all eukaryotic cells.		417515	457064	457940	300375	299191	301478	349409	344197	334265	362382	65165.8	0.179826	302934	308781	279342	90322.5	82236.9	73270.5	189481	118337	0.62453	613578	591809	569718	645279	573228	532199	489092	432068	461420	545377	71924.7	0.131881	265716	298299	305324	375710
305410870		membrane-associated progesterone receptor component 1	PGRMC1	PGRMC1	Membrane-associated progesterone receptor component 1	Complete proteome; Direct protein sequencing; Endoplasmic reticulum; Lipid-binding; Membrane; Microsome; Phosphoprotein; Receptor; Reference proteome; Steroid-binding; Transmembrane; Transmembrane helix	Microsome membrane; Single-pass membrane protein. Endoplasmic reticulum membrane; Single-pass membrane protein.	cell surface; endoplasmic reticulum membrane; heme binding; integral to membrane; microsome; nucleolus; receptor activity; steroid binding			Receptor for progesterone (By similarity).	Widely expressed, with highest expression in liver and kidney.	376726	406788	374405	347159	377991	349228	222085	202733	200001	317457	83923.5	0.264361	232253	246555	226016	132070	120761	101106	176460	65166	0.369296	376717	349734	372710	399785	390773	389604	447055	474647	412251	401475	38606.3	0.0961611	373826	368888	378865	419040
304376314		tenascin	TNC	TNC	tenascin precursor	Alternative splicing; Cell adhesion; Coiled coil; Direct protein sequencing; Disulfide bond; EGF-like domain; Extracellular matrix; Glycoprotein; Phosphoprotein; Polymorphism; Repeat; Secreted; Signal	Secreted > extracellular space > extracellular matrix.	cell adhesion; extracellular space; receptor binding; signal transduction; syndecan binding			Extracellular matrix protein implicated in guidance of migrating neurons as well as axons during development, synaptic plasticity as well as neuronal regeneration. Promotes neurite outgrowth from cortical neurons grown on a monolayer of astrocytes. Ligand for integrins alpha-8/beta-1, alpha-9/beta-1, alpha-V/beta-3 and alpha-V/beta-6.		3.25896e+06	3336645	3.12718e+06	2.45445e+06	2.47483e+06	2.36179e+06	3.52375e+06	3.40125e+06	3.10759e+06	3.00516e+06	450549	0.149925	6095840	6489955	6335877	2.6684e+06	2.76725e+06	2.70511e+06	4.51041e+06	1.97257e+06	0.437338	2.34451e+06	2.296e+06	2.32285e+06	2.03671e+06	1.95307e+06	1.86325e+06	2.46246e+06	2.36163e+06	2118007	2.19539e+06	208498	0.094971	3.04699e+06	2955321	3.00757e+06	3.1985e+06
303228324		GTP-binding nuclear protein Ran	RAN	RAN	GTP-binding nuclear protein Ran	Acetylation; Cell cycle; Cell division; Complete proteome; Cytoplasm; Direct protein sequencing; GTP-binding; Host-virus interaction; Isopeptide bond; Mitosis; Nucleotide-binding; Nucleus; Phosphoprotein; Polymorphism; Protein transport; Reference proteome; Transport; Ubl conjugation	Nucleus. Cytoplasm. Melanosome.	DNA metabolic process; GTP binding; GTPase activity; RNA export from nucleus; androgen receptor binding; androgen receptor signaling pathway; cell division; chromatin binding; cytosol; melanosome; mitosis; mitotic spindle organization; nuclear pore; nucleoplasm; positive regulation of protein binding; positive regulation of transcription, DNA-dependent; protein export from nucleus; small GTPase m…			GTP-binding protein involved in nucleocytoplasmic transport. Required for the import of protein into the nucleus and also for RNA export. Involved in chromatin condensation and control of cell cycle (By similarity). The complex with BIRC5/ survivin plays a role in mitotic spindle formation by serving as a physical scaffold to help deliver the RAN effector molecule TPX2 to microtubules. Acts as a …	Expressed in a variety of tissues.	3617623	4.13228e+06	3.86555e+06	3.05471e+06	3.24212e+06	2888322	5534529	5275254	4.93613e+06	4.06072e+06	981694	0.241753	4426845	4351572	4105471	2.14691e+06	2186231	2.04088e+06	3.20965e+06	1.19423e+06	0.372073	3409573	3.35563e+06	3.34166e+06	3.09913e+06	2889524	2.71007e+06	3.04212e+06	2.5452e+06	2636558	3.00328e+06	327426	0.109023	4.81725e+06	4854740	4393272	4642740
300807190		cytochrome b5A microsomal variant	CYB5A	CYB5A	Cytochrome b5	Acetylation; Alternative splicing; Complete proteome; Cytoplasm; Direct protein sequencing; Electron transport; Endoplasmic reticulum; Heme; Iron; Membrane; Metal-binding; Microsome; Reference proteome; Transmembrane; Transmembrane helix; Transport	Endoplasmic reticulum membrane; Single-pass membrane protein; Cytoplasmic side. Microsome membrane; Single-pass membrane protein; Cytoplasmic side. Cytoplasm.	L-ascorbic acid metabolic process; aldo-keto reductase (NADP) activity; cytochrome-c oxidase activity; electron transport chain; endoplasmic reticulum membrane; enzyme binding; heme binding; integral to membrane; microsome; mitochondrial outer membrane			Cytochrome b5 is a membrane bound hemoprotein which function as an electron carrier for several membrane bound oxygenases.		1.10851e+06	1.1647e+06	1.04538e+06	1.02393e+06	1116807	910675	1.00904e+06	920342	858222	1.01751e+06	104238	0.102444	432450	899623	855163	389541	406395	385332	561417	245716	0.437671	1.48399e+06	1.45807e+06	1.45674e+06	1.97883e+06	1.99179e+06	1.88509e+06	2.05267e+06	2.0194e+06	1.98173e+06	1.81204e+06	263226	0.145266	1.05438e+06	1.04443e+06	1.02559e+06	1.02614e+06
284795268		copine-1	CPNE1	CPNE1	copine I	Acetylation; Polymorphism; Repeat		calcium-dependent phospholipid binding; lipid metabolic process; phosphatidylserine binding; transporter activity; vesicle-mediated transport			May function in membrane trafficking. Exhibits calcium-dependent phospholipid binding properties.		1.2167e+06	1.13769e+06	1.05774e+06	1.0204e+06	937348	936588	1.28853e+06	1.26046e+06	1.19609e+06	1.11684e+06	134299	0.12025	1.03177e+06	1.0787e+06	1.01516e+06	664202	678532	645971	852388	208872	0.245043	1.14883e+06	1.09273e+06	1.04761e+06	925887	841784	796121	865417	770847	812012	922360	140009	0.151794	1.3668e+06	1.35457e+06	1.39583e+06	1.36054e+06
259490360		serpin H1	SERPINH1	SERPINH1	serpin peptidase inhibitor, clade H (heat shock protein 47), member 1, (collagen binding protein 1)	Chaperone; Endoplasmic reticulum; Glycoprotein; Osteogenesis imperfecta; Polymorphism; Signal; Stress response	Endoplasmic reticulum lumen.	collagen binding; endoplasmic reticulum lumen; endoplasmic reticulum-Golgi intermediate compartment; regulation of proteolysis; response to unfolded protein; serine-type endopeptidase inhibitor activity			Binds specifically to collagen. Could be involved as a chaperone in the biosynthetic pathway of collagen.		31350000	33322000	30785000	31899000	30962000	29894000	40343000	38093000	34755000	3.34892e+07	3.59739e+06	0.107419	23041000	22728000	21492000	12612000	12506000	12082000	1.74102e+07	5.51561e+06	0.316804	47373000	46616000	46077000	45916000	43274000	41334000	44848000	40877000	41195000	4.41678e+07	2.54772e+06	0.0576828	30199000	29993000	30039000	30228000
225637546		aminopeptidase N	ANPEP	ANPEP	alanyl (membrane) aminopeptidase	Aminopeptidase; Angiogenesis; Cell membrane; Cytoplasm; Developmental protein; Differentiation; Direct protein sequencing; Glycoprotein; Host cell receptor for virus entry; Host-virus interaction; Hydrolase; Membrane; Metal-binding; Metalloprotease; Phosphoprotein; Polymorphism; Protease; Receptor; Signal-anchor; Sulfation; Transmembrane; Transmembrane helix; Zinc	Cell membrane; Single-pass type II membrane protein. Cytoplasm > cytosol.	aminopeptidase activity; angiogenesis; cell differentiation; cytosol; endoplasmic reticulum-Golgi intermediate compartment; integral to plasma membrane; interspecies interaction between organisms; metallopeptidase activity; proteolysis; receptor activity; zinc ion binding		Release of an N-terminal amino acid, Xaa-|-Yaa- from a peptide, amide or arylamide. Xaa is preferably Ala, but may be most amino acids including Pro (slow action). When a terminal hydrophobic residue is followed by a prolyl residue, the two may be released as an intact Xaa-Pro dipeptide.	Broad specificity aminopeptidase. Plays a role in the final digestion of peptides generated from hydrolysis of proteins by gastric and pancreatic proteases. May play a critical role in the pathogenesis of cholesterol gallstone disease. May be involved in the metabolism of regulatory peptides of diverse cell types including small intestinal and tubular epithelial cells, macrophages, granulocytes a…	Expressed in epithelial cells of the kidney, intestine, and respiratory tract; granulocytes, monocytes, fibroblasts, endothelial cells, cerebral pericytes at the blood-brain barrier, synaptic membranes of cells in the CNS. Also expressed in endometrial stromal cells, but not in the endometrial glandular cells. Found in the vasculature of tissues that undergo angiogenesis and in malignant gliomas …	80140.2	137466	108254	95567.1	100500	104187	119447	109520	99268.5	106039	15987.7	0.150771	146255	136850	129391	89404.4	92409.4	98616.5	115488	24875.1	0.215392	104322	99324.9	99463.4	109983	99735.4	89028.8	110362	99983.8	102176	101598	6409.37	0.0630858	391350	412465	424834	416533
223278420		DNA-(apurinic or apyrimidinic site) lyase	Apex1	APEX1	APEX nuclease (multifunctional DNA repair enzyme) 1	Acetylation; Activator; Cleavage on pair of basic residues; Cytoplasm; DNA damage; DNA recombination; DNA repair; DNA-binding; Direct protein sequencing; Disulfide bond; Endonuclease; Endoplasmic reticulum; Exonuclease; Hydrolase; Lyase; Magnesium; Metal-binding; Mitochondrion; Nuclease; Nucleus; Phosphoprotein; Polymorphism; RNA-binding; Repressor; S-nitrosylation; Transcription; Transcription r…	Nucleus. Nucleus > nucleolus. Nucleus speckle. Endoplasmic reticulum. Cytoplasm. Mitochondrion.	3'-5' exonuclease activity; DNA demethylation; DNA recombination; DNA-(apurinic or apyrimidinic site) lyase activity; RNA binding; base-excision repair; centrosome; chromatin DNA binding; damaged DNA binding; endoplasmic reticulum; metal ion binding; mitochondrion; nuclear speck; nucleolus; oxidoreductase activity; perinuclear region of cytoplasm; phosphodiesterase I activity; positive regulation…		The C-O-P bond 3' to the apurinic or apyrimidinic site in DNA is broken by a beta-elimination reaction, leaving a 3'-terminal unsaturated sugar and a product with a terminal 5'-phosphate.	Multifunctional protein that plays a central role in the cellular response to oxidative stress. The two major activities of APEX1 in DNA repair and redox regulation of transcriptional factors. Functions as a apurinic/apyrimidinic (AP) endodeoxyribonuclease in the DNA base excision repair (BER) pathway of DNA lesions induced by oxidative and alkylating agents. Initiates repair of AP sites in DNA b…		782611	885639	837501	601305	666282	574129	1.00132e+06	909957	881773	793391	148465	0.187128	1.20095e+06	1.16376e+06	1.12245e+06	395396	399121	334197	769312	431923	0.56144	592947	575269	579572	517163	489469	471705	614240	531334	519142	543427	49077.1	0.0903104	760634	735428	683523	762879
221136987		cytochrome c oxidase polypeptide Vb	COX5B	COX5B	cytochrome c oxidase subunit Vb	Acetylation; Direct protein sequencing; Membrane; Metal-binding; Mitochondrion; Mitochondrion inner membrane; Transit peptide; Zinc	Mitochondrion inner membrane.	cytochrome-c oxidase activity; metal ion binding; mitochondrial inner membrane; respiratory electron transport chain; respiratory gaseous exchange; small molecule metabolic process			This protein is one of the nuclear-coded polypeptide chains of cytochrome c oxidase, the terminal oxidase in mitochondrial electron transport.		145771	166900	162611	163593	184823	154617	124000	121462	102489	147363	26377.9	0.179	150527	158593	139308	79001	89000.2	60184.5	112769	41713.9	0.369905	225827	225154	221562	283316	272692	263340	447238	413681	311078	295987	82313.6	0.278098	243539	253802	182875	255442
212276034		proteasome (prosome, macropain) 26S subunit, non-ATPase, 4	PSMD4	PSMD4	proteasome (prosome, macropain) 26S subunit, non-ATPase, 4	Alternative splicing; Direct protein sequencing; Phosphoprotein; Proteasome; Repeat		DNA damage response, signal transduction by p53 class mediator resulting in cell cycle arrest; G1/S transition of mitotic cell cycle; M/G1 transition of mitotic cell cycle; S phase of mitotic cell cycle; anaphase-promoting complex-dependent proteasomal ubiquitin-dependent protein catabolic process; antigen processing and presentation of exogenous peptide antigen via MHC class I, TAP-dependent; ap…			Binds and presumably selects ubiquitin-conjugates for destruction. Displays selectivity for longer polyubiquitin chains. Modulates intestinal fluid secretion.		452091	534311	500698	471752	490289	469269	505411	496910	460038	486752	25898.6	0.053207	515342	549104	516658	281983	292515	284983	406764	132348	0.325369	549424	544436	529016	462696	458377	438407	610826	581229	577941	528039	61295.1	0.116081	458287	440243	400330	475900
196475183		adenylate kinase isoenzyme 1	ak1	AK1	adenylate kinase 1	ATP-binding; Acetylation; Cytoplasm; Direct protein sequencing; Disease mutation; Hereditary hemolytic anemia; Kinase; Nucleotide-binding; Polymorphism; Transferase	Cytoplasm.	ATP binding; ATP metabolic process; adenylate kinase activity; cytosol; nucleobase-containing small molecule interconversion		ATP + AMP = 2 ADP.	Catalyzes the reversible transfer of the terminal phosphate group between ATP and AMP. Small ubiquitous enzyme involved in energy metabolism and nucleotide synthesis that is essential for maintenance and cell growth.		447098	431718	406303	423324	386780	382919	407566	409775	329753	402804	34079.4	0.0846054	411139	387589	377728	166903	172408	178319	282348	120828	0.42794	344014	322658	319988	385165	361008	330508	402133	364559	377036	356341	28984.4	0.0813389	262434	252889	284448	306063
195546936		WD repeat domain 1	wdr1	WDR1	WD repeat domain 1	Acetylation; Actin-binding; Alternative splicing; Cytoplasm; Cytoskeleton; Direct protein sequencing; Phosphoprotein; Polymorphism; Repeat; WD repeat	Cytoplasm > cytoskeleton.	actin binding; cytoskeleton; cytosol; extracellular region; platelet activation; platelet degranulation; sensory perception of sound			Induces disassembly of actin filaments in conjunction with ADF/cofilin family proteins (By similarity).		2.69273e+06	2.98422e+06	2.69327e+06	2.7904e+06	2.69763e+06	2.61455e+06	3.28616e+06	3.14841e+06	2.94454e+06	2.87243e+06	232703	0.0810126	2.58848e+06	2.55769e+06	2.36102e+06	1651326	1.64436e+06	1.62284e+06	2.07095e+06	479115	0.23135	3.88422e+06	3.75346e+06	3715515	3.92667e+06	3.60009e+06	3.42434e+06	3.64925e+06	3.33221e+06	3.25714e+06	3.61588e+06	235761	0.0652016	2.79021e+06	3.04514e+06	3.02216e+06	2.75764e+06
189339186		40S ribosomal protein S18	rps18	RPS18	ribosomal protein S18	Acetylation; Cytoplasm; Direct protein sequencing; RNA-binding; Ribonucleoprotein; Ribosomal protein; rRNA-binding	Cytoplasm.	SRP-dependent cotranslational protein targeting to membrane; cytosolic small ribosomal subunit; nuclear-transcribed mRNA catabolic process, nonsense-mediated decay; rRNA binding; ribosome biogenesis; structural constituent of ribosome; translational elongation; translational initiation; translational termination; viral transcription			Located at the top of the head of the 40S subunit, it contacts several helices of the 18S rRNA (By similarity).		2.40628e+06	3845739	3.27963e+06	2489713	3.17311e+06	2.25174e+06	3.7275e+06	3.58439e+06	3.41648e+06	3.13051e+06	600744	0.1919	4.43355e+06	4.30542e+06	3.99931e+06	1.81242e+06	1.78841e+06	1.51263e+06	2.97529e+06	1.40319e+06	0.471615	3.48048e+06	3.33686e+06	3.29503e+06	3511093	3396901	3.28642e+06	3945944	3.4278e+06	2.81401e+06	3.38828e+06	293196	0.0865324	3.7121e+06	3481010	2446060	3.78118e+06
169881283		thioredoxin reductase 1, cytoplasmic	TXNRD1	TXNRD1	thioredoxin reductase 1	Acetylation; Alternative splicing; Cytoplasm; Direct protein sequencing; Disulfide bond; Electron transport; FAD; Flavoprotein; NADP; Nucleus; Oxidoreductase; Phosphoprotein; Polymorphism; Redox-active center; Selenocysteine; Transport; Ubl conjugation	Cytoplasm. Cytoplasm. Nucleus.	NADP binding; cell redox homeostasis; cellular lipid metabolic process; cytosol; electron carrier activity; electron transport chain; flavin adenine dinucleotide binding; nucleobase-containing small molecule interconversion; nucleolus; protein disulfide oxidoreductase activity; signal transduction; thioredoxin-disulfide reductase activity; transport		Thioredoxin + NADP(+) = thioredoxin disulfide + NADPH.	Isoform 1 may possess glutaredoxin activity as well as thioredoxin reductase activity and induces actin and tubulin polymerization, leading to formation of cell membrane protrusions. Isoform 4 enhances the transcriptional activity of estrogen receptors alpha and beta while isoform 5 enhances the transcriptional activity of the beta receptor only. Isoform 5 also mediates cell death induced by a co…	Isoform 1 is expressed predominantly in Leydig cells (at protein level). Also expressed in ovary, spleen, heart, liver, kidney and pancreas and in a number of cancer cell lines. Isoform 4 is widely expressed with highest levels in kidney, testis, uterus, ovary, prostate, placenta and fetal liver.	100661	124168	118382	97133.9	115182	94770.1	164565	163766	159839	126496	28908.1	0.228529	126406	125654	110935	68906.9	69365.8	41447.6	90452.5	35388.3	0.391236	155135	168542	157032	174459	182006	179230	226329	128502	126754	166443	30190.8	0.181388	175011	95299.4	110694	154151
164665422		aggrecan core protein precursor	ACAN	ACAN	Aggrecan	Alternative splicing; Direct protein sequencing; Disease mutation; Disulfide bond; Dwarfism; EGF-like domain; Extracellular matrix; Glycoprotein; Immunoglobulin domain; Lectin; Polymorphism; Proteoglycan; Repeat; Secreted; Signal; Sushi	Secreted > extracellular space > extracellular matrix.	cell adhesion; extracellular matrix structural constituent; hyaluronic acid binding; protein binding; proteinaceous extracellular matrix; proteolysis; skeletal system development; sugar binding			This proteoglycan is a major component of extracellular matrix of cartilagenous tissues. A major function of this protein is to resist compression in cartilage. It binds avidly to hyaluronic acid via an N-terminal globular region.	Restricted to cartilages.	268400	274533	255604	208112	216993	203686	175952	173261	159251	215088	42718	0.198607	103139	102198	103062	29740.1	26038.2	27472.6	65275.1	41124.7	0.63002	34214	28214.1	30269.8	31327.8	28434.3	26939.7	28389.4	27335.6	31045.3	29574.4	2338.7	0.0790783	34191.3	19297.5	20735	27634.3
160425231		myosin-9	MYH9	MYH9	myosin, heavy chain 9, non-muscle	ATP-binding; Acetylation; Actin-binding; Alport syndrome; Alternative splicing; Calmodulin-binding; Cataract; Cell shape; Coiled coil; Deafness; Direct protein sequencing; Disease mutation; Motor protein; Myosin; Non-syndromic deafness; Nucleotide-binding; Phosphoprotein; Polymorphism; Ubl conjugation		ADP binding; ATP binding; actin cytoskeleton reorganization; actin filament binding; actin filament-based movement; actin-dependent ATPase activity; actomyosin contractile ring; angiogenesis; axon guidance; blood vessel endothelial cell migration; calmodulin binding; cleavage furrow; cytokinesis; cytosol; integrin-mediated signaling pathway; leukocyte migration; membrane protein ectodomain proteo…			Cellular myosin that appears to play a role in cytokinesis, cell shape, and specialized functions such as secretion and capping.	In the kidney, expressed in the glomeruli. Also expressed in leukocytes.	71668000	82700000	75420000	70799000	72211000	64361000	88915000	84797000	77354000	7.64694e+07	7.7854e+06	0.101811	52192000	52813000	49596000	26612000	26294000	25124000	3.87718e+07	1.40302e+07	0.361867	95570000	93030000	92073000	96724000	92772000	88236000	96015000	88781000	77226000	9.11586e+07	6.01324e+06	0.0659646	64834000	62069000	58713000	63963000
158819069		prohibitin	PHB	PHB	Prohibitin	Acetylation; Coiled coil; DNA synthesis; Direct protein sequencing; Membrane; Mitochondrion; Mitochondrion inner membrane; Phosphoprotein; Polymorphism; Proto-oncogene;	Mitochondrion inner membrane.	DNA replication; cellular response to interleukin-6; histone deacetylase binding; histone deacetylation; integral to plasma membrane; mitochondrial inner membrane; negative regulation of androgen receptor signaling pathway; negative regulation of cell growth; negative regulation of cell proliferation; negative regulation of glucocorticoid receptor signaling pathway; negative regulation of transcr…			Prohibitin inhibits DNA synthesis. It has a role in regulating proliferation. As yet it is unclear if the protein or the mRNA exhibits this effect. May play a role in regulating mitochondrial respiration activity and in aging.	Widely expressed in different tissues.	1.03559e+06	893019	813311	753883	661593	656717	1.05733e+06	962788	926620	862316	149977	0.173923	1.30235e+06	1.34328e+06	1.26229e+06	515056	540146	558571	920282	419861	0.456231	937707	893873	851894	862600	809298	719088	1.05985e+06	959579	1116680	912285	122893	0.134709	1.5941e+06	1.42087e+06	1.51221e+06	1.57654e+06
153791666		hematological and neurological expressed 1 protein	HN1	HN1	hematological and neurological expressed 1	Acetylation; Alternative splicing; Direct protein sequencing; Nucleus; Phosphoprotein;	Nucleus.	nucleus				Expressed in testis, skeletal muscle, thymus, prostate, colon, peripheral blood cells, brain and placenta.	343196	351263	318538	346531	317252	295647	307182	287547	271105	315362	27921.1	0.0885367	302018	305959	277655	101232	98219.9	108565	198942	105956	0.532599	139321	132069	145114	226919	210402	198180	248733	249187	231151	197897	47262.7	0.238824	223433	232296	229542	221312
134085902		rho GTPase-activating protein 1	ARHGAP1	ARHGAP1	Rho GTPase activating protein 1	Acetylation; Cytoplasm; Direct protein sequencing; GTPase activation; Phosphoprotein; Polymorphism; SH3-binding	Cytoplasm.	Rho protein signal transduction; SH3 domain binding; SH3/SH2 adaptor activity; cytosol; intracellular membrane-bounded organelle			GTPase activator for the Rho, Rac and Cdc42 proteins, converting them to the putatively inactive GDP-bound state. Cdc42 seems to be the preferred substrate.	Ubiquitous.	845649	982312	922000	829300	793627	785123	1.02076e+06	982097	912378	897027	87406.7	0.0974405	892598	912650	838499	615762	626426	541068	737834	161664	0.219107	1.47153e+06	1.45694e+06	1.38801e+06	1.51848e+06	1.51084e+06	1.44511e+06	1.53157e+06	1.38992e+06	1.23049e+06	1.4381e+06	93504.1	0.0650192	1.31184e+06	1.29013e+06	1.46055e+06	1.31758e+06
114326321		phosphatidylethanolamine-binding protein 1	PEBP1	PEBP1	phosphatidylethanolamine binding protein 1	ATP-binding; Cytoplasm; Direct protein sequencing; Disulfide bond; Lipid-binding; Nucleotide-binding; Phosphoprotein; Protease inhibitor; Serine protease inhibitor	Cytoplasm.	ATP binding; phosphatidylethanolamine binding; serine-type endopeptidase inhibitor activity			Binds ATP, opioids and phosphatidylethanolamine. Has lower affinity for phosphatidylinositol and phosphatidylcholine. Serine protease inhibitor which inhibits thrombin, neuropsin and chymotrypsin but not trypsin, tissue type plasminogen activator and elastase (By similarity). Inhibits the kinase activity of RAF1 by inhibiting its activation and by dissociating the RAF1/MEK complex and acting as a…		579075	790056	768412	878380	1.02048e+06	803100	842986	839454	799373	813479	115345	0.141793	594228	616598	576103	362290	335822	280428	460912	150485	0.326494	2.74215e+06	2.74568e+06	2.66895e+06	1.35823e+06	1.18053e+06	1.02866e+06	2.38816e+06	1.79219e+06	1.60265e+06	1.94524e+06	698748	0.359208	960755	876230	792528	1.07115e+06
114326313		NADH-cytochrome b5 reductase 3	cyb5r3	CYB5R3	cytochrome b5 reductase 3	Acetylation; Alternative promoter usage; Cholesterol biosynthesis; Cytoplasm; Direct protein sequencing; Disease mutation; Endoplasmic reticulum; FAD; Flavoprotein; Lipid synthesis; Lipoprotein; Membrane; Mitochondrion; Mitochondrion outer membrane; Myristate; NAD; Oxidoreductase; Phosphoprotein; Polymorphism; Steroid biosynthesis; Sterol biosynthesis	Endoplasmic reticulum membrane; Lipid-anchor; Cytoplasmic side. Mitochondrion outer membrane; Lipid-anchor; Cytoplasmic side. Cytoplasm.	FAD binding; L-ascorbic acid metabolic process; blood circulation; cholesterol biosynthetic process; cytochrome-b5 reductase activity; endoplasmic reticulum membrane; hemoglobin complex; mitochondrial outer membrane		NADH + 2 ferricytochrome b5 = NAD(+) + H(+) + 2 ferrocytochrome b5.	Desaturation and elongation of fatty acids, cholesterol biosynthesis, drug metabolism, and, in erythrocyte, methemoglobin reduction.	Isoform 2 is expressed at late stages of erythroid maturation.	1.47264e+06	1.51894e+06	1.39927e+06	825849	787521	738520	1866212	1.91764e+06	1.81628e+06	1.37143e+06	476053	0.347121	2404499	2.34398e+06	2.26078e+06	564919	553027	536444	1.44394e+06	978766	0.677844	817346	753286	678864	548032	468244	433008	637547	540376	543533	602248	128943	0.214102	1845566	1.87104e+06	1.92172e+06	1.89686e+06
114158648		heat shock 70 kDa protein 4	HSPA4	HSPA4	heat shock 70kDa protein 4	ATP-binding; Acetylation; Cytoplasm; Direct protein sequencing; Nucleotide-binding; Phosphoprotein; Stress response	Cytoplasm.	ATP binding; chaperone-mediated protein complex assembly; nucleus; protein import into mitochondrial outer membrane; response to unfolded protein					1.55985e+06	2.7756e+06	2.30986e+06	1.9332e+06	1.93476e+06	1.6904e+06	2.85451e+06	2656784	2.69305e+06	2.26756e+06	499182	0.220141	3.0931e+06	3.19949e+06	2.98053e+06	1.00002e+06	1.01746e+06	996658	2.04788e+06	1.14485e+06	0.559042	3305484	3.20317e+06	3.27568e+06	3.71057e+06	3.50047e+06	3311165	3.31594e+06	3044845	2.44926e+06	3.23518e+06	348241	0.107642	3.03968e+06	2.97912e+06	2.89489e+06	3.27294e+06
74013216		vimentin	LOC480823										728608	956710	857415	722000	770460	711978	1.0062e+06	945839	848748	838662	112007	0.133555	1.20484e+06	1.1699e+06	1.11184e+06	596942	650224	595967	888285	302157	0.340158	3.02328e+06	2.98463e+06	3.05277e+06	3.63475e+06	3613906	3.40899e+06	3.45338e+06	3.40464e+06	2.22003e+06	3.1996e+06	442962	0.138443	1.64923e+06	1.61967e+06	1.51192e+06	1.65795e+06
74012899		protein phosphatase 1, regulatory subunit 7, partial	Ppp1r7	PPP1R7	protein phosphatase 1, regulatory (inhibitor) subunit 7	Acetylation; Alternative splicing; Leucine-rich repeat; Nucleus; Phosphoprotein; Repeat	Nucleus.	cytoplasm; nucleus; protein phosphatase type 1 regulator activity			Regulatory subunit of protein phosphatase 1 (By similarity).	Widely expressed.	119774	121364	106782	116246	108682	105835	147568	150252	123561	122229	16441.4	0.134513	99070.8	104907	103946	44059.4	43625	46361.3	73661.6	31820.9	0.431988	110803	98648.9	122582	103943	84752.8	76576	80977.9	69082.8	73146.6	91168.2	18580.9	0.203809	238995	229442	245687	208251
74012733		D-3-phosphoglycerate dehydrogenase (3-PGDH)	LOC607327										134932	136045	126758	120984	107201	113039	123032	120488	106310	120976	10767.8	0.0890071	138714	135034	124402	38558.7	41629.5	37357.2	85949.3	51465.3	0.598786	86021.6	89459	88878.9	82792.3	83585.5	80741.3	103028	91850.3	105170	90169.6	8654.51	0.0959803	103608	101364	100939	104384
74012717		Histone H2B 291B, partial											123961	123671	102004	119829	108589	117794	128715	113325	93068.6	114551	11547.1	0.100804	140117	136754	131801	73350.2	70390.7	73440.8	104309	35078.2	0.336292	171620	160679	162043	148411	140748	135369	149387	135563	153242	150785	12462.3	0.0826495	185224	156599	166525	151520
74012618		transaldolase 1 isoform 5	taldo1	TALDO1	transaldolase 1	Acetylation; Cytoplasm; Disease mutation; Pentose shunt; Phosphoprotein; Transferase	Cytoplasm.	cytosol; energy reserve metabolic process; sedoheptulose-7-phosphate:D-glyceraldehyde-3-phosphate glyceronetransferase activity; xylulose biosynthetic process	Carbohydrate degradation; pentose phosphate pathway; D-glyceraldehyde 3-phosphate and beta-D-fructose 6-phosphate from D-ribose 5-phosphate and D-xylulose 5-phosphate (non-oxidative stage): step 2/3.	Sedoheptulose 7-phosphate + D-glyceraldehyde 3-phosphate = D-erythrose 4-phosphate + D-fructose 6-phosphate.	Transaldolase is important for the balance of metabolites in the pentose-phosphate pathway.		274597	358115	310398	306992	309213	274369	365320	308554	287959	310613	32389.6	0.104276	272503	269041	242428	115368	112199	110557	187016	82077.5	0.43888	350820	351528	344473	332538	329609	304814	351048	332103	321293	335358	15859.5	0.0472913	279014	282663	280948	304591
74012291		Heat shock cognate 71 kDa protein (Heat shock 70 kDa protein 8) isoform 1											95903.3	98408.6	90919.6	109283	98724.8	103937	53801.9	46877.5	57121	83886.3	24143	0.287806	53167.8	49848.3	53364	31047.6	31253.5	33989.4	42111.8	11090.5	0.263359	123151	116260	129986	227131	228496	208970	185586	174551	167494	173514	43369.5	0.249948	48266.4	44482.4	49006.1	56919.1
74012289		heat shock 70kDa protein 8 isoform 2 isoform 2	LOC607182										268817	261657	248716	231086	218764	224928	319994	330742	300918	267291	41493.7	0.155238	321769	324398	312327	146416	132284	136020	228869	99468.1	0.434607	249265	233873	227334	180059	151319	151653	177299	164967	182482	190917	36629	0.191859	350170	331126	374640	357525
74011500		uridine phosphorylase 1	upp1	UPP1	uridine phosphorylase 1	Alternative splicing; Glycosyltransferase; Transferase		cytosol; nucleotide catabolic process; pyrimidine base metabolic process; pyrimidine nucleoside catabolic process; pyrimidine nucleoside salvage; uridine phosphorylase activity	Pyrimidine metabolism; UMP biosynthesis via salvage pathway; uracil from uridine (phosphorylase route): step 1/1.	Uridine + phosphate = uracil + alpha-D-ribose 1-phosphate.	Catalyzes the reversible phosphorylytic cleavage of uridine and deoxyuridine to uracil and ribose- or deoxyribose-1-phosphate. The produced molecules are then utilized as carbon and energy sources or in the rescue of pyrimidine bases for nucleotide synthesis.		374016	742623	630530	513681	669492	389273	835200	749441	535302	604395	162285	0.268509	848323	908746	813704	376385	370400	276626	599031	286336	0.478	967111	914374	919327	730216	705284	673394	776007	841657	273636	755667	208206	0.275526	1.22824e+06	1.06229e+06	1.04342e+06	1175680
74011008		T-complex protein 1, eta subunit (TCP-1-eta) (CCT-eta) (HIV-1 Nef interacting protein) isoform 1											1.14346e+06	1.25079e+06	1.12239e+06	1.04135e+06	1.01422e+06	946611	1.45445e+06	1.50799e+06	1.40072e+06	1.20911e+06	204584	0.169202	1411670	1.58772e+06	1.50109e+06	976931	938995	853509	1.21165e+06	323390	0.266901	1.20129e+06	1.16991e+06	1.11833e+06	1.00973e+06	979101	909622	1.00172e+06	865513	961875	1.02412e+06	115323	0.112606	1646377	1.63652e+06	1.67705e+06	1678616
74010709		Drebrin-like protein (SH3 domain-containing protein 7) (Drebrin F) (Cervical SH3P7) (HPK1-interacting protein of 55 kDa) (HIP-55) (Cervical mucin-associated protein) isoform 2	DBNL	DBNL	drebrin-like	Acetylation; Actin-binding; Adaptive immunity; Alternative splicing; Cell projection; Coiled coil; Cytoplasm; Cytoskeleton; Endocytosis; Immunity; Phosphoprotein; SH3 domain	Cytoplasm > cytoskeleton. Cell projection > lamellipodium.	Rac protein signal transduction; actin binding; activation of JUN kinase activity; cell cortex; cellular component disassembly involved in apoptosis; cytoskeleton; cytosol; endocytosis; enzyme activator activity; lamellipodium			Actin-binding adapter protein. May act as a common effector of antigen receptor-signaling pathways in leukocytes. Its association with dynamin suggests that it may also connect the actin cytoskeleton to endocytic function. Acts as a key component of the immunological synapse that regulates T-cell activation by bridging TCRs and the actin cytoskeleton to gene activation and endocytic processes. Bi…		5.37635e+06	5747747	5.51496e+06	6103994	6074291	6155300	3.2156e+06	3.14012e+06	2.91401e+06	4.91582e+06	1.39662e+06	0.284107	2221959	2.97004e+06	2879800	1.57181e+06	1.5668e+06	1526623	2.12284e+06	673625	0.317323	6.21431e+06	6176313	6242682	8930449	8774412	8510693	7630403	7313955	6.98989e+06	7.42035e+06	1.11426e+06	0.150162	2.53019e+06	2486198	2.06827e+06	2.63309e+06
74010707		drebrin-like isoform a isoform 8	DBNL	DBNL	drebrin-like	Acetylation; Actin-binding; Adaptive immunity; Alternative splicing; Cell projection; Coiled coil; Cytoplasm; Cytoskeleton; Endocytosis; Immunity; Phosphoprotein; SH3 domain	Cytoplasm > cytoskeleton. Cell projection > lamellipodium.	Rac protein signal transduction; actin binding; activation of JUN kinase activity; cell cortex; cellular component disassembly involved in apoptosis; cytoskeleton; cytosol; endocytosis; enzyme activator activity; lamellipodium			Actin-binding adapter protein. May act as a common effector of antigen receptor-signaling pathways in leukocytes. Its association with dynamin suggests that it may also connect the actin cytoskeleton to endocytic function. Acts as a key component of the immunological synapse that regulates T-cell activation by bridging TCRs and the actin cytoskeleton to gene activation and endocytic processes. Bi…		303194	493153	453039	357971	477699	353453	395342	376385	379976	398912	63049.5	0.158053	445314	406736	383374	184281	184484	161869	294343	130448	0.443183	1.64384e+06	1.62567e+06	1.62143e+06	1379650	1.34328e+06	1.3602e+06	1551478	1.14288e+06	1.07781e+06	1.41625e+06	210689	0.148765	800436	754413	724043	843143
74010701		drebrin-like isoform a isoform 5	DBNL	DBNL	drebrin-like	Acetylation; Actin-binding; Adaptive immunity; Alternative splicing; Cell projection; Coiled coil; Cytoplasm; Cytoskeleton; Endocytosis; Immunity; Phosphoprotein; SH3 domain	Cytoplasm > cytoskeleton. Cell projection > lamellipodium.	Rac protein signal transduction; actin binding; activation of JUN kinase activity; cell cortex; cellular component disassembly involved in apoptosis; cytoskeleton; cytosol; endocytosis; enzyme activator activity; lamellipodium			Actin-binding adapter protein. May act as a common effector of antigen receptor-signaling pathways in leukocytes. Its association with dynamin suggests that it may also connect the actin cytoskeleton to endocytic function. Acts as a key component of the immunological synapse that regulates T-cell activation by bridging TCRs and the actin cytoskeleton to gene activation and endocytic processes. Bi…		98884	86905	91838	91830.7	99569.7	107426	81278.6	72117.3	73639.2	89276.6	11986	0.134257	77664.3	70218.3	70180.9	37941.7	34792.4	39949.4	55124.5	19501.2	0.353767	144537	133547	142697	122452	123185	129030	182143	178583	178351	148281	24745.9	0.166885	100652	106571	106398	111164
74010362		adipocyte enhancer binding protein 1 precursor	AEBP1	AEBP1	Caution: This protein has lost active site residues and zinc-binding sites and so is unlikely to be catalytically active. PREDICTED: adipocyte enhancer-binding protein 1	Alternative splicing; Calmodulin-binding; Cytoplasm; DNA-binding; Glycoprotein; Nucleus; Polymorphism; Repressor; Secreted; Signal; Transcription; Transcription regulation	Secreted. Cytoplasm. Nucleus.	DNA binding; cell adhesion; cytoplasm; extracellular space; metallocarboxypeptidase activity; muscle organ development; nucleus; proteolysis; sequence-specific DNA binding transcription factor activity; skeletal system development; transcription, DNA-dependent; zinc ion binding			May positively regulate MAP-kinase activity in adipocytes, leading to enhanced adipocyte proliferation and reduced adipocyte differentiation (By similarity). May also positively regulate NF-kappa-B activity in macrophages by promoting the phosphorylation and subsequent degradation of I-kappa-B-alpha (NFKBIA), leading to enhanced macrophage inflammatory responsiveness (By similarity). Can act as a…	Expressed in osteoblast and visceral fat.	88520.6	120237	93659.9	73015.8	79235.1	79534.7	125043	104080	106843	96685.4	18545.1	0.191809	249679	238311	222590	84192.5	77047.8	74082.3	157650	87257.1	0.553485	388839	371915	394467	345476	334889	327385	309175	304376	313318	343316	34311	0.0999402	783422	819565	807286	767629
74009728		oxoglutarate (alpha-ketoglutarate) dehydrogenase (lipoamide) isoform 1 precursor	Ogdh	OGDH	oxoglutarate (alpha-ketoglutarate) dehydrogenase (lipoamide)	Acetylation; Alternative splicing; Glycolysis; Isopeptide bond; Mitochondrion; Oxidoreductase; Polymorphism; Thiamine pyrophosphate; Transit peptide; Ubl conjugation	Mitochondrion matrix.	glycolysis; lysine catabolic process; mitochondrial matrix; mitochondrial membrane; mitochondrion; oxoglutarate dehydrogenase (succinyl-transferring) activity; thiamine pyrophosphate binding; tricarboxylic acid cycle		2-oxoglutarate + [dihydrolipoyllysine-residue succinyltransferase] lipoyllysine = [dihydrolipoyllysine-residue succinyltransferase] S-succinyldihydrolipoyllysine + CO(2).	The 2-oxoglutarate dehydrogenase complex catalyzes the overall conversion of 2-oxoglutarate to succinyl-CoA and CO(2). It contains multiple copies of three enzymatic components: 2-oxoglutarate dehydrogenase (E1), dihydrolipoamide succinyltransferase (E2) and lipoamide dehydrogenase (E3).		49571.7	49090.3	39257.5	30551.8	36515.7	36202.9	72538.7	63876.9	61003.2	48734.3	14465.7	0.296827	95355.4	93012.2	90934.9	43502.4	44410.8	48436	69275.3	26189.7	0.378053	107710	110009	110153	99112.5	96913.6	94096.9	103277	86718.3	93506.3	100166	8192.48	0.0817887	207891	206823	208376	197348
74009724		peptidylprolyl isomerase A isoform 1	PPIA	PPIA	peptidylprolyl isomerase A (cyclophilin A)	Acetylation; Cyclosporin; Cytoplasm; Direct protein sequencing; Host-virus interaction; Isomerase; Isopeptide bond; Phosphoprotein; Rotamase; Ubl conjugation	Cytoplasm.	RNA-dependent DNA replication; cytosol; entry into host cell; extracellular region; leukocyte migration; nucleus; peptide binding; peptidyl-prolyl cis-trans isomerase activity; platelet activation; platelet degranulation; protein folding; provirus integration; regulation of viral genome replication; uncoating of virus; unfolded protein binding; virion binding		Peptidylproline (omega=180) = peptidylproline (omega=0).	PPIases accelerate the folding of proteins. It catalyzes the cis-trans isomerization of proline imidic peptide bonds in oligopeptides.		8556663	9160548	8713088	9019987	8877426	8303813	10007000	9757295	9071284	9.0519e+06	544647	0.0601694	8312499	8077317	7583942	4693271	4702257	4.51102e+06	6.31338e+06	1.85425e+06	0.293702	12329000	11921000	11887000	11642000	11009000	10447000	11949000	11051000	10901000	1.14596e+07	625658	0.0545971	9068061	9227531	9220113	8802633
74009712		H2A histone family, member V isoform 5 isoform 3	H2AFV	H2AFV	H2A histone family, member V	Acetylation; Chromosome; DNA-binding; Isopeptide bond; Nucleosome core; Nucleus; Polymorphism; Ubl conjugation	Nucleus. Chromosome.	DNA binding; nucleosome; nucleosome assembly; nucleus			Variant histone H2A which replaces conventional H2A in a subset of nucleosomes. Nucleosomes wrap and compact DNA into chromatin, limiting DNA accessibility to the cellular machineries which require DNA as a template. Histones thereby play a central role in transcription regulation, DNA repair, DNA replication and chromosomal stability. DNA accessibility is regulated via a complex set of post-tran…		361169	430130	405967	354030	356591	321489	452962	435484	383623	389049	44533.6	0.114468	478332	490260	465886	221823	229690	214796	350131	140538	0.401388	675586	661743	683231	500242	516388	466078	593085	561648	488766	571863	85218.1	0.149018	544083	562318	552249	546480
74009187		Glucose-6-phosphate 1-dehydrogenase (G6PD)	G6PD	G6PD	glucose-6-phosphate dehydrogenase	Acetylation; Alternative splicing; Carbohydrate metabolism; Direct protein sequencing; Disease mutation; Glucose metabolism; Hereditary hemolytic anemia; NADP; Oxidoreductase; Phosphoprotein; Polymorphism;		NADP binding; cellular response to oxidative stress; centrosome; cholesterol biosynthetic process; cytokine production; cytosol; erythrocyte maturation; glucose 6-phosphate metabolic process; glucose binding; glucose-6-phosphate dehydrogenase activity; glutathione metabolic process; internal side of plasma membrane; intracellular membrane-bounded organelle; negative regulation of protein glutathi…	Carbohydrate degradation; pentose phosphate pathway; D-ribulose 5-phosphate from D-glucose 6-phosphate (oxidative stage): step 1/3.	D-glucose 6-phosphate + NADP(+) = 6-phospho-D-glucono-1,5-lactone + NADPH.	Produces pentose sugars for nucleic acid synthesis and main producer of NADPH reducing power.	Isoform Long is found in lymphoblasts, granulocytes and sperm.	2178989	2.51228e+06	2.45248e+06	2.19117e+06	2.10331e+06	1.927e+06	3.20882e+06	3115263	2857298	2.50518e+06	460289	0.183735	1962931	1.96817e+06	1887960	827913	855448	802373	1.38413e+06	609471	0.440328	1.87183e+06	1.86213e+06	1.81458e+06	2005813	1.83397e+06	1.648e+06	1.95579e+06	1.65678e+06	1.79873e+06	1.82751e+06	119278	0.0652677	2.74971e+06	2.85731e+06	2.8642e+06	2.6855e+06
74009055		ATP synthase, H+ transporting, mitochondrial F0 complex, subunit d isoform a	LOC481068	ATP5H	ATP synthase, H+ transporting, mitochondrial Fo complex, subunit d	Acetylation; Alternative splicing; CF(0); Direct protein sequencing; Hydrogen ion transport; Ion transport; Membrane; Mitochondrion; Mitochondrion inner membrane; Transport	Mitochondrion. Mitochondrion inner membrane.	ATP catabolic process; hydrogen ion transmembrane transporter activity; mitochondrial ATP synthesis coupled proton transport; mitochondrial proton-transporting ATP synthase complex, coupling factor F(o); respiratory electron transport chain			Mitochondrial membrane ATP synthase (F(1)F(0) ATP synthase or Complex V) produces ATP from ADP in the presence of a proton gradient across the membrane which is generated by electron transport complexes of the respiratory chain. F-type ATPases consist of two structural domains, F(1) - containing the extramembraneous catalytic core, and F(0) - containing the membrane proton channel, linked togethe…		111507	1140860	915411	71250.5	694210	64351.9	1.2183e+06	1.11107e+06	480943	645322	480257	0.744214	852972	908075	758414	297640	319603	84425.4	536855	345235	0.64307	976935	957217	964878	777663	826724	783641	1.07181e+06	1.04014e+06	55329.2	828260	308947	0.373007	997944	297757	116654	987102
74009042		glyceraldehyde-3-phosphate dehydrogenase											1205493	1.37503e+06	1.28661e+06	1.01675e+06	1.04033e+06	976678	1.52979e+06	1.4602e+06	1374342	1.25169e+06	203080	0.162244	1202118	1.17097e+06	1.15232e+06	597604	644812	603750	895262	307428	0.343394	829285	799654	778743	638103	602222	592340	730536	676640	573776	691255	96534.3	0.139651	1.13169e+06	1.11001e+06	1.06551e+06	1.03912e+06
74008930		Fructose-bisphosphate aldolase A (Muscle-type aldolase) (Lung cancer antigen NY-LU-1)											877535	890385	802319	619150	599265	565278	886444	501884	850552	732535	158201	0.215963	1.25712e+06	1.30238e+06	1.26195e+06	433482	430721	433671	853220	461009	0.540316	689541	683768	639414	516954	515286	511238	571807	561853	566250	584012	70381.6	0.120514	715528	742726	777019	781604
74008909		glyceraldehyde-3-phosphate dehydrogenase											401464	417065	348316	327254	292367	303574	373385	389697	375647	358752	43638.4	0.12164	345105	322015	311679	109531	103463	107769	216594	120643	0.557001	416944	351576	325760	360564	333258	302719	410652	351060	359119	356850	37147.7	0.104099	403457	418147	419103	497724
74008836		ribosomal protein L10 isoform 4											56279.9	129370	103366	36967.5	80617.9	34246.8	125577	116773	108845	88004.8	37377.2	0.424717	165450	162660	148109	47060.7	50083.3	29700.1	100511	64435	0.641076	147169	133828	129744	176140	167063	151790	131029	64559.7	35988	126368	46489	0.367887	168975	180691	111698	173788
74008833		ribosomal protein L10 isoform 2											1.08975e+06	2.2158e+06	1.87469e+06	1.40093e+06	2.02808e+06	1.33313e+06	1.90858e+06	1.7719e+06	1.76492e+06	1.70975e+06	362747	0.212164	2.71738e+06	2.74939e+06	2.54171e+06	1.17227e+06	1.19127e+06	826900	1.86649e+06	891969	0.477887	2.80532e+06	2.75481e+06	2.70482e+06	3.44039e+06	3426469	3.21597e+06	2.63739e+06	1.93785e+06	1609317	2.72582e+06	624968	0.229277	2.07905e+06	2.04989e+06	1.48345e+06	2.16629e+06
74008807		Splicing factor, proline-and glutamine-rich (Polypyrimidine tract-binding protein-associated splicing factor) (PTB-associated splicing factor) (PSF) (DNA-binding p52/p100 complex, 100 kDa subunit) (100-kDa DNA-pairing protein) (hPOMp100)...											440464	461190	471250	324058	269992	262034	517316	539007	542322	425292	111661	0.262552	458029	483384	515043	176128	175017	168846	329408	171944	0.521979	678546	652794	623938	490635	467787	449378	624067	582875	513684	564856	85779.4	0.151861	444194	412454	431056	452878
74008666		glyceraldehyde-3-phosphate dehydrogenase											53183	70188.4	57932.6	51325	60538.3	59220.7	39100.7	36024.8	34848.2	51373.5	12273.8	0.238912	64949.6	61839.5	58682	56846.5	58001.2	53228.2	58924.5	4061.42	0.0689258	45018.5	44045.2	45178.8	53351.9	51297.9	50460.1	57254.6	49077.4	40655.6	48482.2	5204.74	0.107354	62179.6	79927.1	84430.4	71741.8
74008547		Heterogeneous nuclear ribonucleoprotein G (hnRNP G) (RNA binding motif protein, X chromosome) (Glycoprotein p43) isoform 6	RBMX	RBMX	RNA binding motif protein, X-linked	Phosphoprotein; Polymorphism; RNA-binding;		RNA binding; nucleotide binding					804859	1.62277e+06	1.4312e+06	639614	1.22998e+06	560520	1440584	1.34149e+06	1.19451e+06	1.14062e+06	380524	0.333613	1.46227e+06	1.65129e+06	1.47584e+06	563322	547000	229898	988272	608677	0.6159	1.78784e+06	1.7251e+06	1.7429e+06	1.45629e+06	1.47652e+06	1428706	1.8161e+06	1.24263e+06	648865	1.48055e+06	368656	0.248999	1.17648e+06	985401	613965	1.23586e+06
74008543		Heterogeneous nuclear ribonucleoprotein G (hnRNP G) (RNA binding motif protein, X chromosome) (Glycoprotein p43) isoform 4											79067.1	170100	121463	102824	140228	81331.6	129986	105344	106613	115217	28885.4	0.250704	218800	223426	188328	120121	117874	119262	164635	51338.8	0.311834	977888	938655	926549	1.11303e+06	1.08721e+06	1.03844e+06	880479	887768	218346	896486	267613	0.298514	295742	339320	160634	311119
74008521		four and a half LIM domains 1 isoform 6	fhl1	FHL1	four and a half LIM domains 1	Alternative splicing; Cardiomyopathy; Cytoplasm; Developmental protein; Differentiation; Direct protein sequencing; Disease mutation; LIM domain; Metal-binding; Nucleus; Repeat; Zinc; Zinc-finger	Cytoplasm. Cytoplasm. Nucleus. Nucleus. Cytoplasm > cytosol.	cell differentiation; cytosol; muscle organ development; negative regulation of G1/S transition of mitotic cell cycle; negative regulation of G2/M transition of mitotic cell cycle; negative regulation of cell growth; nucleus; organ morphogenesis; plasma membrane; protein binding; zinc ion binding			May have an involvement in muscle development or hypertrophy.	Isoform 1 is highly expressed in skeletal muscle and to a lesser extent in heart, placenta, ovary, prostate, testis, small intestine, colon and spleen. Expression is barely detectable in brain, lung, liver, kidney, pancreas, thymus and peripheral blood leukocytes. Isoform 2 is expressed in brain, skeletal muscle and to a lesser extent in heart, colon, prostate and small intestine. Isoform 3 is ex…	2.63413e+06	3.2087e+06	2892492	2.67845e+06	2.68969e+06	2651871	3.8684e+06	3608498	3.47698e+06	3078802	475113	0.154318	1.31185e+06	1.21489e+06	1.1744e+06	813165	730681	797522	1.00709e+06	253765	0.251979	1.62774e+06	1.54296e+06	1620045	1245906	1258067	1.24278e+06	1.52388e+06	1.52346e+06	1.41343e+06	1.44425e+06	159089	0.110153	1803339	1.47821e+06	1.34151e+06	1.75611e+06
74008517		four and a half LIM domains 1 isoform 5	fhl1	FHL1	four and a half LIM domains 1	Alternative splicing; Cardiomyopathy; Cytoplasm; Developmental protein; Differentiation; Direct protein sequencing; Disease mutation; LIM domain; Metal-binding; Nucleus; Repeat; Zinc; Zinc-finger	Cytoplasm. Cytoplasm. Nucleus. Nucleus. Cytoplasm > cytosol.	cell differentiation; cytosol; muscle organ development; negative regulation of G1/S transition of mitotic cell cycle; negative regulation of G2/M transition of mitotic cell cycle; negative regulation of cell growth; nucleus; organ morphogenesis; plasma membrane; protein binding; zinc ion binding			May have an involvement in muscle development or hypertrophy.	Isoform 1 is highly expressed in skeletal muscle and to a lesser extent in heart, placenta, ovary, prostate, testis, small intestine, colon and spleen. Expression is barely detectable in brain, lung, liver, kidney, pancreas, thymus and peripheral blood leukocytes. Isoform 2 is expressed in brain, skeletal muscle and to a lesser extent in heart, colon, prostate and small intestine. Isoform 3 is ex…	146458	163035	161119	144767	149383	151834	219029	192552	176598	167197	24896.2	0.148903	138080	138279	117880	39312	39276.9	37590.7	85069.8	51308.6	0.603135	95946.7	95602.1	99881.4	93160.2	100329	97422.2	111618	109875	110989	101647	7229.81	0.0711266	156216	156303	117401	172791
74008507		Heat shock cognate 71 kDa protein (Heat shock 70 kDa protein 8)											1.39392e+06	1386875	1.29752e+06	1.03167e+06	917694	923528	1.56654e+06	1.60006e+06	1.48879e+06	1.28962e+06	267398	0.207346	1.69425e+06	1.69e+06	1.63434e+06	474474	490304	498873	1.08037e+06	649431	0.601117	1.5732e+06	1.52487e+06	1.48094e+06	1.40117e+06	1.31488e+06	1.22964e+06	1.25987e+06	1.07641e+06	1.10325e+06	1.32936e+06	178853	0.134541	1.15957e+06	1.27057e+06	1.37486e+06	1.36618e+06
74008419		programmed cell death 8 isoform 2 isoform 6	AIFM1	AIFM1	apoptosis-inducing factor, mitochondrion-associated, 1	Acetylation; Alternative splicing; Apoptosis; Cytoplasm; DNA-binding; Direct protein sequencing; Disease mutation; FAD; Flavoprotein; Isopeptide bond; Membrane; Mitochondrion; Mitochondrion inner membrane; Nucleus; Oxidoreductase; Phosphoprotein; Transit peptide; Ubl conjugation	Mitochondrion intermembrane space. Mitochondrion inner membrane. Cytoplasm. Nucleus. Cytoplasm > perinuclear region.	DNA binding; DNA fragmentation involved in apoptotic nuclear change; activation of cysteine-type endopeptidase activity involved in apoptotic process; apoptosis in response to endoplasmic reticulum stress; cell redox homeostasis; cytosol; electron carrier activity; flavin adenine dinucleotide binding; mitochondrial inner membrane; mitochondrial intermembrane space; nucleus; oxidoreductase activit…			Probable oxidoreductase that has a dual role in controlling cellular life and death; during apoptosis, it is translocated from the mitochondria to the nucleus to function as a proapoptotic factor in a caspase-independent pathway, while in normal mitochondria, it functions as an antiapoptotic factor via its oxidoreductase activity. The soluble form (AIFsol) found in the nucleus induces 'parthanato…		256446	224068	192647	116999	137981	129742	309173	264498	262579	210459	69373.4	0.329629	331717	334653	297918	116682	110423	118104	218250	113792	0.521386	137179	115289	124367	103342	91460.2	82451.9	107028	87853.2	124774	108194	18735.8	0.173169	235606	243068	275100	231321
74008341		NHP2-like protein 1 (High mobility group-like nuclear protein 2 homolog 1) ([U4/U6.U5] tri-snRNP 15.5 kDa protein) (Sperm specific antigen 1) (Fertilization antigen 1) (FA-1) isoform 2											211697	247250	251216	202584	208817	207925	303821	276024	262503	241315	35780.8	0.148274	370702	457277	465357	182265	184397	182001	307000	139952	0.455871	233001	239857	242059	219039	210515	198287	238950	225442	225021	225797	14678.9	0.0650096	359777	381233	374721	375614
74008235		large subunit ribosomal protein L36a	RPL36A	RPL36A	ribosomal protein L36a	Cytoplasm; Ribonucleoprotein; Ribosomal protein	Cytoplasm.	SRP-dependent cotranslational protein targeting to membrane; cytosolic large ribosomal subunit; nuclear-transcribed mRNA catabolic process, nonsense-mediated decay; structural constituent of ribosome; translational elongation; translational initiation; translational termination; viral transcription					226173	281850	259448	312903	305064	313300	283974	258129	229903	274527	33311.3	0.12134	439144	421634	389512	117117	106675	114413	264749	167318	0.631985	386102	370291	373006	430738	414306	409717	354938	341366	302872	375926	39897.9	0.106132	282153	317601	344227	300025
74008196		solute carrier family 25, member 5 isoform 1	SLC25A5	SLC25A5	ADP/ATP translocase 2	Acetylation; Chromosome partition; Complete proteome; Direct protein sequencing; Host-virus interaction; Membrane; Methylation; Mitochondrion; Mitochondrion inner membrane; Phosphoprotein; Polymorphism; Reference proteome; Repeat; Transmembrane; Transmembrane helix; Transport	Mitochondrion inner membrane; Multi-pass membrane protein.	MMXD complex; adenine transmembrane transporter activity; chromosome segregation; energy reserve metabolic process; integral to plasma membrane; interspecies interaction between organisms; mitochondrial inner membrane; mitochondrial nucleoid; protein binding; regulation of insulin secretion; small molecule metabolic process; viral reproduction			Catalyzes the exchange of cytoplasmic ADP with mitochondrial ATP across the mitochondrial inner membrane. As part of the mitotic spindle-associated MMXD complex it may play a role in chromosome segregation.		131472	135991	130499	91031.4	90960.5	93271.9	134972	142441	119068	118856	21246.3	0.178756	387815	424885	387038	166036	152550	135214	275590	137223	0.497924	321616	311066	307009	158269	146780	136242	163944	152165	142669	204418	82093.9	0.401599	466073	484595	475184	408909
74008192		solute carrier family 25, member 5 isoform 7											366859	368183	355977	357787	333980	326311	544128	540624	258444	383588	96034.5	0.250358	394296	395335	372914	146131	143948	141432	265676	133716	0.503304	223998	203206	199409	170964	152557	138971	196955	173729	185481	182808	26587.4	0.145439	352999	355139	358513	350126
74008162		40S ribosomal protein S2											423117	431402	405635	327063	327512	300495	435582	502568	450802	400464	67447.4	0.168423	444528	435988	402257	180377	178244	169516	301818	138548	0.459045	362476	339476	330967	336149	260896	225860	350346	229742	288746	302740	52776.9	0.174331	428503	434417	454965	472403
74008158		plastin 3 isoform 7	PLS3	PLS3	plastin 3	Actin-binding; Calcium; Cytoplasm; Direct protein sequencing; Isopeptide bond; Phosphoprotein; Polymorphism; Repeat; Ubl conjugation	Cytoplasm.	actin binding; calcium ion binding; cytoplasm			Actin-bundling protein found in intestinal microvilli, hair cell stereocilia, and fibroblast filopodia.	Expressed in a variety of organs, including muscle, brain, uterus and esophagus.	1.438e+06	1.93089e+06	1837803	1464797	1.54253e+06	1.36406e+06	1.92562e+06	1.79966e+06	1.82955e+06	1.68143e+06	225952	0.134381	1.87017e+06	1.85115e+06	2006096	759870	771120	766882	1.33755e+06	628434	0.46984	2.05117e+06	2.06235e+06	2.07216e+06	2.2106e+06	2.14958e+06	2.32852e+06	2.12346e+06	1.88242e+06	1.37043e+06	2.02785e+06	274957	0.13559	2.08129e+06	1.40277e+06	1.34774e+06	1846547
74008154		plastin 3 isoform 5	PLS3	PLS3	plastin 3	Actin-binding; Calcium; Cytoplasm; Direct protein sequencing; Isopeptide bond; Phosphoprotein; Polymorphism; Repeat; Ubl conjugation	Cytoplasm.	actin binding; calcium ion binding; cytoplasm			Actin-bundling protein found in intestinal microvilli, hair cell stereocilia, and fibroblast filopodia.	Expressed in a variety of organs, including muscle, brain, uterus and esophagus.	194988	203908	187065	185612	163661	151377	240842	238092	228352	199322	31658.8	0.158832	111479	116146	100952	67734.7	67965.2	57113.1	86898.3	25573.5	0.294292	168545	160376	161461	177834	173894	164881	173029	148088	134671	162531	13719.4	0.084411	110243	108985	96600.8	98710.4
74008146		plastin 3 isoform 1	PLS3	PLS3	plastin 3	Actin-binding; Calcium; Cytoplasm; Direct protein sequencing; Isopeptide bond; Phosphoprotein; Polymorphism; Repeat; Ubl conjugation	Cytoplasm.	actin binding; calcium ion binding; cytoplasm			Actin-bundling protein found in intestinal microvilli, hair cell stereocilia, and fibroblast filopodia.	Expressed in a variety of organs, including muscle, brain, uterus and esophagus.	5891291	6502403	6101233	6212631	5837749	5876359	7.00253e+06	6.88996e+06	6.3454e+06	6.29551e+06	431824	0.0685924	4.43329e+06	4394920	4.161e+06	2.60751e+06	2.53692e+06	2473336	3.4345e+06	986022	0.287094	6.42112e+06	6.158e+06	6.14129e+06	5.91788e+06	5.66644e+06	5.52811e+06	6159806	5918223	5608852	5.94664e+06	300530	0.0505378	4.68216e+06	4.5291e+06	4.44555e+06	4642384
74007889		nuclease sensitive element binding protein 1	LOC474472										1.83593e+06	1.84824e+06	1.78226e+06	2.12096e+06	1.88011e+06	1.91091e+06	1.60462e+06	1.6538e+06	1.41509e+06	1.78355e+06	203388	0.114036	1577711	1.57022e+06	1.46723e+06	799921	822928	811813	1.17497e+06	400080	0.340502	1590035	1.4948e+06	1525053	2.05536e+06	1.92534e+06	1.8664e+06	2.41268e+06	2.31234e+06	2357860	1.94887e+06	361898	0.185696	1.50898e+06	1.45739e+06	1470654	1508438
74007823		phosphoglycerate kinase 1 isoform 10											543946	542340	518919	385196	376961	357823	518396	503734	494132	471272	75476.5	0.160155	600233	572349	539054	194697	194285	193307	382321	207098	0.541686	303166	295677	274209	220803	231079	229434	234377	215179	243503	249714	32845.4	0.131532	389447	353984	350212	450522
74007807		phosphoglycerate kinase 1 isoform 2	PGK1	PGK1	phosphoglycerate kinase 1	ATP-binding; Acetylation; Cytoplasm; Direct protein sequencing; Disease mutation; Glycolysis; Hereditary hemolytic anemia; Kinase; Nucleotide-binding; Phosphoprotein; Polymorphism; Transferase	Cytoplasm.	ATP binding; cytosol; gluconeogenesis; glycolysis; phosphoglycerate kinase activity	Carbohydrate degradation; glycolysis; pyruvate from D-glyceraldehyde 3-phosphate: step 2/5.	ATP + 3-phospho-D-glycerate = ADP + 3-phospho-D-glyceroyl phosphate.	In addition to its role as a glycolytic enzyme, it seems that PGK-1 acts as a polymerase alpha cofactor protein (primer recognition protein).		15138000	15764000	14741000	15250000	14694000	14257000	18770000	17798000	16661000	15897000	1.53855e+06	0.0967826	15496000	14644000	13918000	9283598	9033305	8918905	1.18823e+07	3.11389e+06	0.262061	9760918	9370600	9337786	8529812	8.0639e+06	7.65947e+06	8581169	7.85262e+06	8.08414e+06	8.58227e+06	748750	0.0872439	10197000	10282000	10425000	9824263
74007795		small nuclear ribonucleoprotein D3											504105	476577	434149	479962	440788	446066	531028	508093	461669	475826	33459.7	0.0703191	707905	694938	631599	211940	205808	210243	443739	258085	0.581614	287964	294147	274478	359797	351363	323511	365620	333419	351390	326854	33857.2	0.103585	362270	398961	479588	378064
74007756		CG7519-PA isoform 1	LOC491969	CXorf26	UPF0368 protein Cxorf26	Complete proteome; Phosphoprotein; Reference proteome							48170.9	131004	103444	74421.1	104449	43859.8	80511.6	82007.5	88765.4	84070.3	27457.1	0.326596	45239.5	50465.8	45366	19751.9	25689.6	34108.7	36770.2	12269.3	0.333674	68570.5	66464.4	72595.4	46944.6	60393.3	75187.2	82586.9	78041.1	53901.8	67187.3	11635.4	0.173179	62608.8	71262.5	97911.6	62480.8
74007754		eukaryotic translation elongation factor 1 alpha 1											605703	1.03648e+06	855553	728283	728981	585739	1.07515e+06	956412	987483	839976	184998	0.220242	1269106	1.23726e+06	1.16888e+06	466474	457644	454787	842359	420520	0.499217	1.36472e+06	1.31979e+06	1296275	1.31432e+06	1.23845e+06	1.21455e+06	1.21814e+06	1.18013e+06	847224	1.22151e+06	152693	0.125003	1.39715e+06	1.27404e+06	1.37617e+06	1.4471e+06
74007702		40S ribosomal protein S4, X isoform isoform 1	rps4x	RPS4X	ribosomal protein S4, X-linked	Acetylation; Cytoplasm; Direct protein sequencing; Phosphoprotein; RNA-binding; Ribonucleoprotein; Ribosomal protein; rRNA-binding	Cytoplasm.	SRP-dependent cotranslational protein targeting to membrane; cytosolic small ribosomal subunit; multicellular organismal development; nuclear-transcribed mRNA catabolic process, nonsense-mediated decay; polysome; positive regulation of cell proliferation; positive regulation of translation; rRNA binding; structural constituent of ribosome; translational elongation; translational initiation; trans…					1.18543e+06	2.40529e+06	2.19517e+06	2.5152e+06	3.07035e+06	2081388	2449977	2215331	2.18801e+06	2.25624e+06	497097	0.220321	2440081	2526109	2.28754e+06	646236	676013	622586	1.53309e+06	972421	0.634287	2.46365e+06	2.53758e+06	2.4507e+06	2.94945e+06	2.84568e+06	2.55954e+06	2.83911e+06	2.62699e+06	1.2296e+06	2.50026e+06	509320	0.203707	2.46013e+06	2.64761e+06	2.83678e+06	2.66208e+06
74007700		40S ribosomal protein S4, X isoform isoform 2											519480	576879	462881	363711	438243	367000	636526	546582	555604	496323	94554.7	0.19051	705747	667240	649606	338553	332380	311420	500824	190999	0.381369	341163	331863	337250	391205	360845	357577	399158	364654	421674	367265	30675.7	0.0835245	459553	392308	251603	462427
74007654		non-POU domain containing, octamer-binding isoform 13											76581.3	507590	384781	51106.2	302253	50220.3	432610	398895	483816	298650	188970	0.632747	790374	736286	745283	199042	200499	45733.8	452870	338709	0.747916	507441	496855	466263	375733	371196	333152	451866	338090	66762.5	378595	134466	0.355171	490150	141804	76594.4	458751
74007646		non-POU domain containing, octamer-binding isoform 9											768944	905884	798706	523639	573356	529985	1.4114e+06	1438325	1.3379e+06	920904	379452	0.412043	1.45678e+06	1.43468e+06	1.34446e+06	509895	565276	514410	970917	485007	0.499535	748774	725800	696836	502752	460005	407714	555289	482873	553271	570368	124180	0.217719	965666	1.06231e+06	931222	957847
74007640		non-POU domain containing, octamer-binding isoform 6											207836	218161	204577	230326	225246	236581	173356	173828	164982	203877	26910.1	0.131992	198478	194809	189852	112993	105748	106910	151465	47154.5	0.311323	134746	133662	126197	317328	290392	272364	264683	228404	234410	222465	73238.9	0.329215	186129	197006	209440	187888
74007559		26S protease regulatory subunit 6A (TAT-binding protein 1) (TBP-1) (Spermatogenic cell/sperm-associated TAT-binding protein homolog SATA)											878886	836058	749668	764555	701323	661252	832635	859005	764945	783148	73756.7	0.0941798	866454	910349	850142	489634	493874	491818	683712	211180	0.308873	1143698	1.10219e+06	1095670	1.34489e+06	1.21406e+06	1.05721e+06	1.18483e+06	1.02673e+06	1.16066e+06	1.14777e+06	95164	0.0829121	913424	882284	960904	966101
74007537		PDZ and LIM domain 1 (elfin)											283139	282596	265186	285754	286189	282303	228940	231450	227200	263640	26589.2	0.100854	184029	191108	179649	95568.8	93149.6	85441.9	138158	51474	0.372574	547740	511564	526250	809721	740120	718428	591408	521912	568314	615051	111113	0.180657	201484	221145	212727	239580
74007522		Galectin-1 (Beta-galactoside-binding lectin L-14-I) (Lactose-binding lectin 1) (S-Lac lectin 1) (Galaptin) (14 kDa lectin) (HPL) (HBL) (MAPK activating protein MP12)											2.59087e+06	2.82831e+06	2611030	2.46494e+06	2.49889e+06	2.3908e+06	2.46596e+06	2.49059e+06	2.39795e+06	2.52659e+06	135474	0.0536193	2.51475e+06	2.42464e+06	2.21316e+06	1.04947e+06	1.00717e+06	913094	1.68705e+06	771189	0.457124	4.11276e+06	3.97159e+06	4006420	3.28929e+06	2.98174e+06	2.73456e+06	5019619	4403230	4.56332e+06	3.89806e+06	756877	0.194168	2468871	2.44136e+06	2.31155e+06	2.64954e+06
74007508		Moesin (Membrane-organizing extension spike protein) isoform 5	msn	MSN	moesin	Acetylation; Cell membrane; Cell projection; Cytoplasm; Cytoskeleton; Direct protein sequencing; Membrane; Phosphoprotein;	Cell membrane; Peripheral membrane protein; Cytoplasmic side. Cytoplasm > cytoskeleton. Apical cell membrane; Peripheral membrane protein; Cytoplasmic side. Cell projection > microvillus membrane; Peripheral membrane protein; Cytoplasmic side.	apical plasma membrane; cell adhesion molecule binding; cytoskeleton; extrinsic to membrane; leukocyte cell-cell adhesion; leukocyte migration; membrane to membrane docking; microvillus membrane; nucleolus; protein kinase binding; receptor binding; regulation of lymphocyte migration; structural constituent of cytoskeleton			Probably involved in connections of major cytoskeletal structures to the plasma membrane. May inhibit herpes simplex virus 1 infection at an early stage.	In all tissues and cultured cells studied.	2.2708e+06	3.33222e+06	2.87108e+06	2331915	2327555	2.37622e+06	1.89561e+06	1.80656e+06	1.87328e+06	2.34281e+06	496571	0.211956	2.24228e+06	2.25328e+06	2.074e+06	1.18174e+06	1.16952e+06	1.17838e+06	1.6832e+06	558651	0.331898	4.59968e+06	4442009	4394783	6.32102e+06	6.61481e+06	6223384	6.8898e+06	6665673	5.11067e+06	5.69576e+06	1.04215e+06	0.182969	1.725e+06	2112084	1.78706e+06	1.83291e+06
74007506		Moesin (Membrane-organizing extension spike protein) isoform 1	msn	MSN	moesin	Acetylation; Cell membrane; Cell projection; Cytoplasm; Cytoskeleton; Direct protein sequencing; Membrane; Phosphoprotein;	Cell membrane; Peripheral membrane protein; Cytoplasmic side. Cytoplasm > cytoskeleton. Apical cell membrane; Peripheral membrane protein; Cytoplasmic side. Cell projection > microvillus membrane; Peripheral membrane protein; Cytoplasmic side.	apical plasma membrane; cell adhesion molecule binding; cytoskeleton; extrinsic to membrane; leukocyte cell-cell adhesion; leukocyte migration; membrane to membrane docking; microvillus membrane; nucleolus; protein kinase binding; receptor binding; regulation of lymphocyte migration; structural constituent of cytoskeleton			Probably involved in connections of major cytoskeletal structures to the plasma membrane. May inhibit herpes simplex virus 1 infection at an early stage.	In all tissues and cultured cells studied.	667781	762169	692128	762622	710263	665862	847589	835375	737209	742333	66634.9	0.0897641	448445	437210	419869	303682	304554	302829	369431	72593.3	0.1965	829846	774018	805155	806110	760013	742356	983160	954951	845964	833508	83752.9	0.100482	497330	574496	514931	540526
74007500		Moesin (Membrane-organizing extension spike protein) isoform 2	msn	MSN	moesin	Acetylation; Cell membrane; Cell projection; Cytoplasm; Cytoskeleton; Direct protein sequencing; Membrane; Phosphoprotein;	Cell membrane; Peripheral membrane protein; Cytoplasmic side. Cytoplasm > cytoskeleton. Apical cell membrane; Peripheral membrane protein; Cytoplasmic side. Cell projection > microvillus membrane; Peripheral membrane protein; Cytoplasmic side.	apical plasma membrane; cell adhesion molecule binding; cytoskeleton; extrinsic to membrane; leukocyte cell-cell adhesion; leukocyte migration; membrane to membrane docking; microvillus membrane; nucleolus; protein kinase binding; receptor binding; regulation of lymphocyte migration; structural constituent of cytoskeleton			Probably involved in connections of major cytoskeletal structures to the plasma membrane. May inhibit herpes simplex virus 1 infection at an early stage.	In all tissues and cultured cells studied.	11703000	13061000	12226000	10084000	10402000	9475907	14729000	14434000	13147000	1.21402e+07	1.88319e+06	0.15512	15733000	15772000	14910000	7950471	7864809	7.43867e+06	1.16115e+07	4.24335e+06	0.365444	8861071	8669636	8779699	8458457	7.93469e+06	7.62834e+06	9004149	8410377	7.70238e+06	8.3832e+06	511626	0.06103	13171000	13561000	12964000	12886000
74007448		Structural maintenance of chromosome 1-like 1 protein (SMC1alpha protein) (SB1.8/DXS423E protein) (Sb1.8)	Smc1a	SMC1A	structural maintenance of chromosomes 1A	ATP-binding; Acetylation; Cell cycle; Cell division; Centromere; Chromosome; Coiled coil; DNA damage; DNA repair; Direct protein sequencing; Disease mutation; Kinetochore; Meiosis; Mental retardation; Mitosis; Nucleotide-binding; Nucleus; Phosphoprotein; Polymorphism;	Nucleus. Chromosome. Chromosome > centromere > kinetochore.	ATP binding; DNA recombination; DNA repair; cell cycle checkpoint; cell division; chromatin binding; chromosome condensation; cohesin core heterodimer; condensed chromosome kinetochore; condensed nuclear chromosome; cytoplasm; meiosis; meiotic cohesin complex; microtubule motor activity; mitotic metaphase/anaphase transition; mitotic prometaphase; mitotic sister chromatid cohesion; mitotic spindl…			Involved in chromosome cohesion during cell cycle and in DNA repair. Central component of cohesin complex. The cohesin complex is required for the cohesion of sister chromatids after DNA replication. The cohesin complex apparently forms a large proteinaceous ring within which sister chromatids can be trapped. At anaphase, the complex is cleaved and dissociates from chromatin, allowing sister chro…		49767.7	300930	219619	168746	157495	149786	328305	309122	328833	223623	98989.8	0.442664	303171	286900	254173	82301.6	76614.6	75238.8	179733	112524	0.626062	595652	559541	566920	588017	564445	550963	495626	486600	73075.7	497871	163590	0.328578	356896	331008	377945	338366
74007434		60S ribosomal protein L6 (TAX-responsive enhancer element binding protein 107) (TAXREB107) (Neoplasm-related protein C140)											5773200	8.34554e+06	7099313	6900506	8718869	6.25568e+06	4.86514e+06	4417977	4.41253e+06	6.30986e+06	1.59987e+06	0.253551	6.85216e+06	6963139	6598214	3.18752e+06	3198275	2729252	4.92143e+06	2.07313e+06	0.421245	10035000	9891340	9998160	13076000	12715000	12374000	10089000	9508296	6.91719e+06	1.05116e+07	1.93262e+06	0.183857	5676813	6002022	5.23431e+06	5802675
74007424		tubulin, alpha 1											144816	126104	118668	104794	101776	108606	121140	127201	124485	119732	13326	0.111298	155278	160007	144350	29102.1	21979.6	23112.7	88971.6	70596.1	0.793468	301342	297419	300759	327314	314625	314488	281615	255083	322243	301654	22373.4	0.074169	159715	205462	210455	209765
74007422		Eukaryotic translation initiation factor 2 subunit 2 (Eukaryotic translation initiation factor 2 beta subunit) (eIF-2-beta)											200252	217099	230721	193034	220424	257038	359944	262951	232478	241549	50022.6	0.207091	206586	210448	207451	66767.2	61544.7	50564.9	133894	81534.6	0.60895	207192	203310	248452	245033	442725	457349	246534	426440	317897	310548	104244	0.335678	449146	342526	280817	279636
74007414		Glyceraldehyde-3-phosphate dehydrogenase (GAPDH)											1.8936e+06	1.92088e+06	1759883	1.27468e+06	1.13377e+06	1075687	1.48438e+06	1.6817e+06	1.60427e+06	1.53654e+06	315566	0.205375	1.5823e+06	1.52523e+06	1.49303e+06	251681	259077	217043	888060	707785	0.797002	1.62197e+06	1473620	1.34511e+06	1.17719e+06	737546	595312	1.08045e+06	557808	841192	1.0478e+06	387457	0.369781	653806	851750	940086	1.46555e+06
74007348		ubiquitin-activating enzyme E1	Uba1	UBA1	ubiquitin-like modifier activating enzyme 1	ATP-binding; Acetylation; Direct protein sequencing; Disease mutation; Ligase; Neurodegeneration; Nucleotide-binding; Phosphoprotein; Polymorphism; Repeat; Ubl conjugation; Ubl conjugation pathway		ATP binding; cell death; ligase activity; protein binding; protein modification process; small protein activating enzyme activity	Protein modification; protein ubiquitination.		Activates ubiquitin by first adenylating its C-terminal glycine residue with ATP, and thereafter linking this residue to the side chain of a cysteine residue in E1, yielding an ubiquitin-E1 thioester and free AMP.		3.43659e+06	3380550	3.20809e+06	2713824	2.61129e+06	2.47278e+06	3.5203e+06	3617036	3.44423e+06	3.15608e+06	435780	0.138077	3.26264e+06	3.26457e+06	2987001	1.35614e+06	1316578	1.29653e+06	2.24724e+06	1.01757e+06	0.45281	4549678	4342007	4101233	3.37554e+06	3.16834e+06	3.00266e+06	3.48789e+06	3.40566e+06	2.52746e+06	3.55116e+06	659208	0.185632	3.75435e+06	3.03757e+06	3.10496e+06	4.21061e+06
74007299		RAB2, member RAS oncogene family											474500	538541	510006	528550	492986	508472	680674	634399	558413	547394	68076.2	0.124364	552904	580499	557661	269112	265984	261811	414662	163533	0.394376	542784	536703	517073	467801	412119	365970	447032	367903	383085	448941	71286.5	0.158788	452348	450155	474681	497746
74007205		eukaryotic translation initiation factor 2, subunit 3, structural gene X-linked	eif2s3	EIF2S3	eukaryotic translation initiation factor 2, subunit 3 gamma, 52kDa	Acetylation; Direct protein sequencing; GTP-binding; Initiation factor; Nucleotide-binding; Phosphoprotein; Polymorphism; Protein biosynthesis;		GTP binding; GTPase activity; cytosol; protein binding; translation initiation factor activity			eIF-2 functions in the early steps of protein synthesis by forming a ternary complex with GTP and initiator tRNA. This complex binds to a 40S ribosomal subunit, followed by mRNA binding to form a 43S preinitiation complex. Junction of the 60S ribosomal subunit to form the 80S initiation complex is preceded by hydrolysis of the GTP bound to eIF-2 and release of an eIF-2-GDP binary complex. In orde…		542176	600951	562615	529976	506242	508059	757617	731356	682896	602432	97343.1	0.161584	803548	758243	714549	306543	301947	305042	531645	250405	0.470999	445901	406333	414243	426766	410714	387997	401860	389074	385917	407645	19749.4	0.0484475	641014	646286	620654	673139
74007151		Alpha enolase (2-phospho-D-glycerate hydro-lyase) (Non-neural enolase) (NNE) (Enolase 1) (Phosphopyruvate hydratase) (C-myc promoter-binding protein) (MBP-1) (MPB-1) (Plasminogen-binding protein)											4.01171e+06	4.96684e+06	4495649	4438018	4.57855e+06	4.29446e+06	4710000	4.41783e+06	4162371	4.45283e+06	285802	0.0641844	4.68451e+06	4641816	4468142	2.34203e+06	2.31224e+06	2.06716e+06	3.41932e+06	1.2969e+06	0.379287	6994939	6858016	6.63947e+06	6.59307e+06	6318484	6141505	6.42346e+06	6.08666e+06	4.94535e+06	6.33344e+06	602774	0.0951732	4250415	4.15498e+06	4331322	4.4078e+06
74007131		Glutathione S-transferase P (GST 7-7) (Chain 7) (GST class-pi)											2.83745e+06	2.81185e+06	2.6645e+06	2.32161e+06	2.25281e+06	2.15921e+06	2.8843e+06	2.9595e+06	2831063	2.63581e+06	306120	0.116139	2.05951e+06	2.02582e+06	1.95855e+06	1.00405e+06	1.01388e+06	880450	1.49038e+06	577125	0.387235	2.59899e+06	2.45512e+06	2.32204e+06	2.08175e+06	1.91108e+06	1765308	2.07561e+06	1.69632e+06	1.82435e+06	2.08117e+06	317962	0.15278	2.74588e+06	2.60165e+06	2.61662e+06	2.77734e+06
74007075		ubiquilin 1 isoform 1 isoform 6	UBQLN2	UBQLN2	ubiquilin 2	Acetylation; Amyotrophic lateral sclerosis; Cytoplasm; Disease mutation; Neurodegeneration; Nucleus; Polymorphism; Repeat	Cytoplasm. Nucleus.	cell death; cytoplasm; nucleus; plasma membrane; protein binding			Increases the half-life of proteins destined to be degraded by the proteasome; may modulate proteasome-mediated protein degradation.		54354.7	79042.9	75868.5	53144.3	74828	43658.7	68806.2	64238.8	48450.6	62488.1	13006.8	0.208148	67472.2	68353.5	72997.9	66542.3	67503.1	55456.4	66387.5	5822.32	0.087702	107066	93615.2	87466.4	89330.1	98933.2	119424	68298.3	117904	87196	96581.3	16295.4	0.168723	72029.8	55393.9	51189.5	63804.5
74007001		3-hydroxyacyl-CoA dehydrogenase type II (Type II HADH) (Endoplasmic reticulum-associated amyloid beta-peptide binding protein) (Short-chain type dehydrogenase/reductase XH98G2) isoform 4	HSD17B10	HSD17B10	hydroxysteroid (17-beta) dehydrogenase 10	Acetylation; Alternative splicing; Chromosomal rearrangement; Disease mutation; Mental retardation; Mitochondrion; NAD; Oxidoreductase; tRNA processing	Mitochondrion.	3-hydroxy-2-methylbutyryl-CoA dehydrogenase activity; 3-hydroxyacyl-CoA dehydrogenase activity; branched chain family amino acid catabolic process; cholate 7-alpha-dehydrogenase activity; lipid metabolic process; mitochondrial matrix; plasma membrane; tRNA processing		(S)-3-hydroxyacyl-CoA + NAD(+) = 3-oxoacyl-CoA + NADH.; (2S,3S)-3-hydroxy-2-methylbutanoyl-CoA + NAD(+) = 2-methylacetoacetyl-CoA + NADH.	Functions in mitochondrial tRNA maturation. Part of mitochondrial ribonuclease P, an enzyme composed of MRPP1/RG9MTD1, MRPP2/HSD17B10 and MRPP3/KIAA0391, which cleaves tRNA molecules in their 5'-ends. By interacting with intracellular amyloid-beta, it may contribute to the neuronal dysfunction associated with Alzheimer disease (AD).	Expressed in normal tissues but is overexpressed in neurons affected in AD.	237724	295208	255822	268179	257741	270341	340400	301855	222431	272189	35746.4	0.131329	336934	321038	324406	132561	135694	134880	230919	105893	0.45857	337732	311730	321923	310080	289812	283224	344861	332959	323137	317273	20849.5	0.0657145	429662	447487	418401	453315
74006963		T-cell surface glycoprotein E2 precursor (E2 antigen) (CD99 antigen) (MIC2 protein) (12E7)	CD99	CD99	CD99 molecule	Alternative splicing; Cell adhesion; Direct protein sequencing; Glycoprotein; Membrane; Polymorphism; Signal; Transmembrane; Transmembrane helix	Membrane; Single-pass type I membrane protein.	cell adhesion; cytoplasm; integral to plasma membrane			Involved in T-cell adhesion processes and in spontaneous rosette formation with erythrocytes. Plays a role in a late step of leukocyte extravasation helping leukocytes to overcome the endothelial basement membrane. Acts at the same site as, but independently of, PECAM1. Involved in T-cell adhesion processes (By similarity).		176931	207619	197902	173320	146463	141055	174190	154467	63572.2	159502	42187.7	0.264496	260605	254033	261654	113744	104938	120100	185845	80065.7	0.430819	332641	328330	304497	389230	368046	349315	375761	338627	285230	341298	33565.1	0.0983457	239999	261022	278204	268278
74006945		60S ribosomal protein L7											1.26698e+06	1.40386e+06	1.23017e+06	924519	793817	796027	1.63215e+06	1.6005e+06	1.51637e+06	1.24049e+06	332324	0.267898	1.75263e+06	1656778	1.60223e+06	685737	672033	634140	1.16726e+06	553680	0.474343	306932	295888	294561	229469	224240	195396	250065	221734	231121	249934	39614.8	0.158501	565547	571555	617233	642852
74006875		RNA binding motif protein 3 isoform 3	RBM3	RBM3	Putative RNA-binding protein 3	Cell projection; Complete proteome; Cytoplasm; Direct protein sequencing; Methylation; Nucleus; Phosphoprotein; RNA-binding; Reference proteome; Stress response	Nucleus. Cytoplasm. Cell projection > dendrite.	RNA binding; dendrite; nucleotide binding; nucleus; positive regulation of translation			Cold-inducible mRNA binding protein that enhances global protein synthesis at both physiological and mild hypothermic temperatures. Reduces the relative abundance of microRNAs, when overexpressed. Enhances phosphoryaltion of translation initiation factors and active polysome formation (By similarity).		3.65542e+06	3.57643e+06	3.46707e+06	3.60534e+06	3.33345e+06	3.25186e+06	2.01283e+06	2.01457e+06	1.47697e+06	2.93266e+06	847457	0.288972	2.2594e+06	2255249	2.09833e+06	1.0497e+06	1.03121e+06	1.01743e+06	1.61856e+06	644386	0.398124	2.75899e+06	2.64582e+06	2.63051e+06	3.48875e+06	3.3413e+06	3.18498e+06	3672223	3.52368e+06	3.51421e+06	3.19561e+06	411673	0.128825	918115	899716	952864	894312
74006873		RNA binding motif protein 3 isoform 2	RBM3	RBM3	Putative RNA-binding protein 3	Cell projection; Complete proteome; Cytoplasm; Direct protein sequencing; Methylation; Nucleus; Phosphoprotein; RNA-binding; Reference proteome; Stress response	Nucleus. Cytoplasm. Cell projection > dendrite.	RNA binding; dendrite; nucleotide binding; nucleus; positive regulation of translation			Cold-inducible mRNA binding protein that enhances global protein synthesis at both physiological and mild hypothermic temperatures. Reduces the relative abundance of microRNAs, when overexpressed. Enhances phosphoryaltion of translation initiation factors and active polysome formation (By similarity).		67326.3	362222	294833	271563	264234	85690.7	355432	319004	263189	253722	106984	0.421661	379522	395772	359061	252966	264644	181890	305643	85094.6	0.278412	493930	471858	485827	494838	479773	456672	568123	573480	225571	472230	101090	0.214069	355393	193080	153919	327371
74006830		ADP/ATP translocase 3 (Adenine nucleotide translocator 2) (ANT 3) (ADP,ATP carrier protein 3) (Solute carrier family 25, member 6) (ADP,ATP carrier protein, isoform T2)	SLC25A6	SLC25A6	ADP/ATP translocase 3	Acetylation; Apoptosis; Complete proteome; Direct protein sequencing; Host-virus interaction; Membrane; Mitochondrion; Mitochondrion inner membrane; Phosphoprotein; Polymorphism; Reference proteome; Repeat; Transmembrane; Transmembrane helix; Transport	Mitochondrion inner membrane; Multi-pass membrane protein.	ATP:ADP antiporter activity; active induction of host immune response by virus; apoptotic process; binding; energy reserve metabolic process; integral to membrane; mitochondrial inner membrane presequence translocase complex; regulation of insulin secretion; small molecule metabolic process; viral infectious cycle			Catalyzes the exchange of cytoplasmic ADP with mitochondrial ATP across the mitochondrial inner membrane. May participate in the formation of the permeability transition pore complex (PTPC) responsible for the release of mitochondrial products that triggers apoptosis.		2.2607e+06	3038487	2.71464e+06	1.44687e+06	1.71962e+06	1.36084e+06	4.00756e+06	3.77143e+06	3.49925e+06	2.6466e+06	1.00644e+06	0.380277	5021044	4.97707e+06	4537509	1.58716e+06	1.61495e+06	1.31675e+06	3.17575e+06	1.83956e+06	0.579251	2.66561e+06	2.6996e+06	2598538	2.13611e+06	2.06543e+06	1.95569e+06	1.89726e+06	1.82716e+06	1.19132e+06	2.11519e+06	486114	0.22982	4.40207e+06	3.22048e+06	3049041	4.34623e+06
74006736		DEAD-box protein 3, X-chromosomal (Helicase-like protein 2) (HLP2) (DEAD-box, X isoform) isoform 8	DDX3X	DDX3X	DEAD (Asp-Glu-Ala-Asp) box polypeptide 3, X-linked	ATP-binding; Acetylation; Cytoplasm; DNA-binding; Direct protein sequencing; Helicase; Host-virus interaction; Hydrolase; Nucleotide-binding; Nucleus; Phosphoprotein; Polymorphism; RNA-binding;	Nucleus speckle. Cytoplasm.	ATP binding; ATP-dependent RNA helicase activity; DNA binding; RNA binding; cytoplasm; interspecies interaction between organisms; nuclear speck		ATP + H(2)O = ADP + phosphate.	ATP-dependent RNA helicase. Acts as a cofactor for XPO1-mediated nuclear export of incompletely spliced HIV-1 Rev RNAs. Also involved in HIV-1 replication. Interacts specifically with hepatitis C virus core protein resulting in a change in intracellular location.		1.38346e+06	1.36328e+06	1.30998e+06	946439	882537	861058	1.42527e+06	1.42402e+06	1304122	1.21113e+06	240579	0.198641	1.24954e+06	1.20447e+06	1.10795e+06	394830	382369	387826	787830	440020	0.558522	313209	304288	310953	316504	294022	285652	305578	287836	292803	301205	11426.8	0.0379369	961596	985052	968170	879716
74006732		DEAD-box protein 3, X-chromosomal (Helicase-like protein 2) (HLP2) (DEAD-box, X isoform) isoform 1	DDX3X	DDX3X	DEAD (Asp-Glu-Ala-Asp) box polypeptide 3, X-linked	ATP-binding; Acetylation; Cytoplasm; DNA-binding; Direct protein sequencing; Helicase; Host-virus interaction; Hydrolase; Nucleotide-binding; Nucleus; Phosphoprotein; Polymorphism; RNA-binding;	Nucleus speckle. Cytoplasm.	ATP binding; ATP-dependent RNA helicase activity; DNA binding; RNA binding; cytoplasm; interspecies interaction between organisms; nuclear speck		ATP + H(2)O = ADP + phosphate.	ATP-dependent RNA helicase. Acts as a cofactor for XPO1-mediated nuclear export of incompletely spliced HIV-1 Rev RNAs. Also involved in HIV-1 replication. Interacts specifically with hepatitis C virus core protein resulting in a change in intracellular location.		2.17022e+06	2.19492e+06	2.03072e+06	1.80295e+06	1.64141e+06	1.54019e+06	2460144	2.4961e+06	2.41162e+06	2.08314e+06	355636	0.170721	2.33507e+06	2.29585e+06	2.154e+06	861667	868244	842825	1.55961e+06	771437	0.494635	4553102	4.33748e+06	4540817	4.25909e+06	4150716	3.95805e+06	3.45968e+06	3.30524e+06	3.20429e+06	3.97427e+06	525087	0.132122	3.23834e+06	3268519	3412258	3370134
74006728		DEAD-box protein 3, X-chromosomal (Helicase-like protein 2) (HLP2) (DEAD-box, X isoform) isoform 2	DDX3X	DDX3X	DEAD (Asp-Glu-Ala-Asp) box polypeptide 3, X-linked	ATP-binding; Acetylation; Cytoplasm; DNA-binding; Direct protein sequencing; Helicase; Host-virus interaction; Hydrolase; Nucleotide-binding; Nucleus; Phosphoprotein; Polymorphism; RNA-binding;	Nucleus speckle. Cytoplasm.	ATP binding; ATP-dependent RNA helicase activity; DNA binding; RNA binding; cytoplasm; interspecies interaction between organisms; nuclear speck		ATP + H(2)O = ADP + phosphate.	ATP-dependent RNA helicase. Acts as a cofactor for XPO1-mediated nuclear export of incompletely spliced HIV-1 Rev RNAs. Also involved in HIV-1 replication. Interacts specifically with hepatitis C virus core protein resulting in a change in intracellular location.		1.07653e+06	1.18658e+06	1.14582e+06	872436	885073	883375	1.31374e+06	1.3412e+06	1.31256e+06	1.11304e+06	194476	0.174726	1.14358e+06	1.08101e+06	1.09648e+06	522202	506088	458926	801381	336093	0.419392	954786	914938	981852	875437	706254	639339	952945	732599	759578	835303	126927	0.151953	1.05684e+06	1.05448e+06	941500	996985
74006724		DEAD-box protein 3, X-chromosomal (Helicase-like protein 2) (HLP2) (DEAD-box, X isoform) isoform 4	DDX3X	DDX3X	DEAD (Asp-Glu-Ala-Asp) box polypeptide 3, X-linked	ATP-binding; Acetylation; Cytoplasm; DNA-binding; Direct protein sequencing; Helicase; Host-virus interaction; Hydrolase; Nucleotide-binding; Nucleus; Phosphoprotein; Polymorphism; RNA-binding;	Nucleus speckle. Cytoplasm.	ATP binding; ATP-dependent RNA helicase activity; DNA binding; RNA binding; cytoplasm; interspecies interaction between organisms; nuclear speck		ATP + H(2)O = ADP + phosphate.	ATP-dependent RNA helicase. Acts as a cofactor for XPO1-mediated nuclear export of incompletely spliced HIV-1 Rev RNAs. Also involved in HIV-1 replication. Interacts specifically with hepatitis C virus core protein resulting in a change in intracellular location.		91063.6	295873	216297	180756	200747	127705	310286	269841	260453	217002	75013	0.345678	317377	339760	288521	121600	127512	109075	217308	108644	0.499954	308169	296359	280110	287302	277040	253332	299175	259540	105434	262940	61719.9	0.23473	253709	213806	220299	250169
74006722		DEAD-box protein 3, X-chromosomal (Helicase-like protein 2) (HLP2) (DEAD-box, X isoform) isoform 3	DDX3X	DDX3X	DEAD (Asp-Glu-Ala-Asp) box polypeptide 3, X-linked	ATP-binding; Acetylation; Cytoplasm; DNA-binding; Direct protein sequencing; Helicase; Host-virus interaction; Hydrolase; Nucleotide-binding; Nucleus; Phosphoprotein; Polymorphism; RNA-binding;	Nucleus speckle. Cytoplasm.	ATP binding; ATP-dependent RNA helicase activity; DNA binding; RNA binding; cytoplasm; interspecies interaction between organisms; nuclear speck		ATP + H(2)O = ADP + phosphate.	ATP-dependent RNA helicase. Acts as a cofactor for XPO1-mediated nuclear export of incompletely spliced HIV-1 Rev RNAs. Also involved in HIV-1 replication. Interacts specifically with hepatitis C virus core protein resulting in a change in intracellular location.		1.33109e+06	1.36972e+06	1.31626e+06	1.04977e+06	1.00158e+06	1.04294e+06	945530	902753	820944	1.08673e+06	202312	0.186165	1.04287e+06	1.01833e+06	991095	609518	603355	559679	804141	234851	0.292052	1.03033e+06	986318	992799	904607	864789	815022	1.00467e+06	919591	1.01384e+06	947996	75080.6	0.0791993	826995	850817	868933	786075
74006676		ribosomal protein S3a isoform 4											126041	486003	380728	482651	404224	266921	185108	189257	208157	303232	137158	0.452321	169357	162542	163946	66922.5	54624.8	75284.3	115446	55033.6	0.476703	405540	395829	404761	652270	663702	626479	759315	725101	136645	529960	205149	0.387103	187421	175411	241993	248928
74006674	74006676	ribosomal protein S3a isoform 1	DDX3X	DDX3X	DEAD (Asp-Glu-Ala-Asp) box polypeptide 3, X-linked	ATP-binding; Acetylation; Cytoplasm; DNA-binding; Direct protein sequencing; Helicase; Host-virus interaction; Hydrolase; Nucleotide-binding; Nucleus; Phosphoprotein; Polymorphism; RNA-binding;	Nucleus speckle. Cytoplasm.	ATP binding; ATP-dependent RNA helicase activity; DNA binding; RNA binding; cytoplasm; interspecies interaction between organisms; nuclear speck		ATP + H(2)O = ADP + phosphate.	ATP-dependent RNA helicase. Acts as a cofactor for XPO1-mediated nuclear export of incompletely spliced HIV-1 Rev RNAs. Also involved in HIV-1 replication. Interacts specifically with hepatitis C virus core protein resulting in a change in intracellular location.		473150	554392	490783	298663	347223	312419	521012	449970	394729	426927	92734.5	0.217214	601279	626477	593090	239383	240915	252392	425589	199025	0.467645	529146	525922	515399	443338	439878	424655	530407	538480	517562	496087	45875.6	0.0924749	477746	461372	508760	559378
74006649		SET protein (Phosphatase 2A inhibitor I2PP2A) (I-2PP2A) (Template activating factor I) (TAF-I) (Liver regeneration-related protein LRRGR00002) isoform 2											5244203	5.67327e+06	5.64269e+06	5.57338e+06	5453490	5.28962e+06	5003916	4.7484e+06	4.08023e+06	5.18991e+06	515872	0.0993989	3.51487e+06	3.87583e+06	3.79044e+06	1.93587e+06	2.02388e+06	1.99265e+06	2.85559e+06	962475	0.337049	6.23988e+06	6001888	5789957	7.28413e+06	6861378	6593391	6799701	6.20206e+06	6467015	6.47104e+06	467204	0.0721992	3.8979e+06	3.61888e+06	3.66137e+06	3.96671e+06
74006605		Peroxiredoxin 4 (Prx-IV) (Thioredoxin peroxidase AO372) (Thioredoxin-dependent peroxide reductase A0372) (Antioxidant enzyme AOE372) (AOE37-2) isoform 1	Prdx4	PRDX4	peroxiredoxin 4	Antioxidant; Cytoplasm; Direct protein sequencing; Disulfide bond; Oxidoreductase; Peroxidase; Redox-active center; Secreted; Signal	Cytoplasm. Secreted.	I-kappaB phosphorylation; protein binding; thioredoxin peroxidase activity		2 R'-SH + ROOH = R'-S-S-R' + H(2)O + ROH.	Probably involved in redox regulation of the cell. Regulates the activation of NF-kappa-B in the cytosol by a modulation of I-kappa-B-alpha phosphorylation.		1.82051e+06	1.87321e+06	1.798e+06	1.78133e+06	1.72289e+06	1.64731e+06	2.1768e+06	2.21248e+06	1.92362e+06	1.88402e+06	193411	0.102659	1.41888e+06	1499875	1.4246e+06	758994	738422	687896	1.08811e+06	395717	0.363673	3621241	3.48589e+06	3.43133e+06	2.95112e+06	2.68105e+06	2.54357e+06	2.66976e+06	2.36808e+06	2456058	2.91201e+06	481546	0.165365	1.92619e+06	1.9932e+06	2.02128e+06	1.98401e+06
74006545		retinoblastoma binding protein 7 isoform 3	RBBP7	RBBP7	retinoblastoma binding protein 7	Acetylation; Chaperone; Chromatin regulator; DNA replication; Direct protein sequencing; Isopeptide bond; Nucleus; Phosphoprotein; Repeat; Repressor; Transcription; Transcription regulation; Ubl conjugation; WD repeat	Nucleus.	CenH3-containing nucleosome assembly at centromere; DNA replication; ESC/E(Z) complex; NuRD complex; cell proliferation; cellular heat acclimation; multicellular organismal development; negative regulation of cell growth; protein binding; regulation of transcription, DNA-dependent; transcription, DNA-dependent			Core histone-binding subunit that may target chromatin remodeling factors, histone acetyltransferases and histone deacetylases to their histone substrates in a manner that is regulated by nucleosomal DNA. Component of several complexes which regulate chromatin metabolism. These include the type B histone acetyltransferase (HAT) complex, which is required for chromatin assembly following DNA repli…		106919	109479	112422	110233	115286	122620	86628	77221.4	74307.6	101679	17587	0.172965	121969	116521	116798	38964.5	34051.5	39070.7	77895.8	44481.6	0.571041	856903	832212	796476	1.00893e+06	990195	1.0019e+06	781707	741847	781643	865757	106075	0.122523	217179	227609	227999	289382
74006531		retinoblastoma binding protein 7 isoform 1	RBBP7	RBBP7	retinoblastoma binding protein 7	Acetylation; Chaperone; Chromatin regulator; DNA replication; Direct protein sequencing; Isopeptide bond; Nucleus; Phosphoprotein; Repeat; Repressor; Transcription; Transcription regulation; Ubl conjugation; WD repeat	Nucleus.	CenH3-containing nucleosome assembly at centromere; DNA replication; ESC/E(Z) complex; NuRD complex; cell proliferation; cellular heat acclimation; multicellular organismal development; negative regulation of cell growth; protein binding; regulation of transcription, DNA-dependent; transcription, DNA-dependent			Core histone-binding subunit that may target chromatin remodeling factors, histone acetyltransferases and histone deacetylases to their histone substrates in a manner that is regulated by nucleosomal DNA. Component of several complexes which regulate chromatin metabolism. These include the type B histone acetyltransferase (HAT) complex, which is required for chromatin assembly following DNA repli…		441053	450022	420168	501342	455226	453469	395576	385683	345915	427606	46184.7	0.108008	498979	482018	443640	228178	229475	200857	347191	141390	0.407239	462555	435541	432836	491823	467176	446093	640665	624142	614391	512803	87268.4	0.170179	342174	342686	341885	367308
74006529		retinoblastoma binding protein 7 isoform 4	RBBP7	RBBP7	retinoblastoma binding protein 7	Acetylation; Chaperone; Chromatin regulator; DNA replication; Direct protein sequencing; Isopeptide bond; Nucleus; Phosphoprotein; Repeat; Repressor; Transcription; Transcription regulation; Ubl conjugation; WD repeat	Nucleus.	CenH3-containing nucleosome assembly at centromere; DNA replication; ESC/E(Z) complex; NuRD complex; cell proliferation; cellular heat acclimation; multicellular organismal development; negative regulation of cell growth; protein binding; regulation of transcription, DNA-dependent; transcription, DNA-dependent			Core histone-binding subunit that may target chromatin remodeling factors, histone acetyltransferases and histone deacetylases to their histone substrates in a manner that is regulated by nucleosomal DNA. Component of several complexes which regulate chromatin metabolism. These include the type B histone acetyltransferase (HAT) complex, which is required for chromatin assembly following DNA repli…		192179	282600	241299	219819	296870	207744	228573	235805	231954	237427	33426.5	0.140786	276640	253580	249160	182036	175058	148371	214141	52099.5	0.243296	578726	566640	559214	647526	650882	632050	728744	739886	561190	629429	69784.3	0.110869	261327	266662	186754	276661
74006513		ribosomal protein L18	PEA15	PEA15	Astrocytic phosphoprotein PEA-15	Apoptosis; Complete proteome; Cytoplasm; Direct protein sequencing; Phosphoprotein; Reference proteome; Sugar transport; Transport	Cytoplasm.	anti-apoptosis; apoptotic process; carbohydrate transport; cytoplasm; microtubule associated complex; negative regulation of glucose import; protein binding			Blocks Ras-mediated inhibition of integrin activation and modulates the ERK MAP kinase cascade. Inhibits RPS6KA3 activities by retaining it in the cytoplasm (By similarity). Inhibits both TNFRSF6- and TNFRSF1A-mediated CASP8 activity and apoptosis. Regulates glucose transport by controlling both the content of SLC2A1 glucose transporters on the plasma membrane and the insulin-dependent traffickin…	Ubiquitously expressed. Most abundant in tissues such as heart, brain, muscle and adipose tissue which utilize glucose as an energy source. Lower expression in glucose-producing tissues. Higher levels of expression are found in tissues from individuals with type 2 diabetes than in controls.	401676	739889	748245	391096	691169	355144	724391	680250	702699	603840	167747	0.277801	742945	551195	675992	92127.2	97505.5	95904.7	375945	313667	0.834342	678633	845684	901202	976696	1189311	1.19099e+06	901442	290663	177239	794652	357073	0.449345	554935	142497	138079	548911
74006321		transgelin 2	TAGLN2	TAGLN2	transgelin 2	Acetylation; Direct protein sequencing; Phosphoprotein; Polymorphism;		muscle organ development; nuclear membrane; plasma membrane					17654000	19268000	18260000	17817000	17053000	16313000	20034000	19196000	17333000	1.81031e+07	1.19834e+06	0.0661953	19720000	19512000	18526000	11689000	11598000	11574000	15436500	4.2e+06	0.272082	22521000	22071000	22129000	23091000	21918000	20882000	24249000	22833000	20771000	2.22739e+07	1.07977e+06	0.048477	19365000	19340000	17797000	19241000
74006311		phosphoprotein enriched in astrocytes 15 (predicted)	PEA15	PEA15	phosphoprotein enriched in astrocytes 15	Apoptosis; Cytoplasm; Direct protein sequencing; Phosphoprotein; Sugar transport; Transport	Cytoplasm.	anti-apoptosis; apoptotic process; carbohydrate transport; cytoplasm; microtubule associated complex; negative regulation of glucose import; protein binding			Blocks Ras-mediated inhibition of integrin activation and modulates the ERK MAP kinase cascade. Inhibits RPS6KA3 activities by retaining it in the cytoplasm (By similarity). Inhibits both TNFRSF6- and TNFRSF1A-mediated CASP8 activity and apoptosis. Regulates glucose transport by controlling both the content of SLC2A1 glucose transporters on the plasma membrane and the insulin-dependent traffickin…	Ubiquitously expressed. Most abundant in tissues such as heart, brain, muscle and adipose tissue which utilize glucose as an energy source. Lower expression in glucose-producing tissues. Higher levels of expression are found in tissues from individuals with type 2 diabetes than in controls.	346726	634951	590584	391694	628082	464754	299399	279822	303917	437770	146459	0.334557	304050	287086	295338	174261	153168	115528	221572	83305.6	0.375975	360871	372225	355403	751346	692173	699397	446326	311386	607350	510720	175143	0.342935	261145	167622	105528	181774
74006305		Coatomer alpha subunit (Alpha-coat protein) (Alpha-COP) (HEPCOP) (HEP-COP)	copA	COPA	coatomer protein complex, subunit alpha	Alternative splicing; Cytoplasm; Cytoplasmic vesicle; Direct protein sequencing; ER-Golgi transport; Golgi apparatus; Hormone; Membrane; Phosphoprotein; Polymorphism; Protein transport; RNA editing; Repeat; Secreted; Transport; WD repeat	Cytoplasm. Golgi apparatus membrane; Peripheral membrane protein; Cytoplasmic side. Cytoplasmic vesicle > COPI-coated vesicle membrane; Peripheral membrane protein; Cytoplasmic side. Secreted.	COPI coating of Golgi vesicle; COPI vesicle coat; cytosol; extracellular space; hormone activity; intracellular protein transport; microsome; pancreatic juice secretion; retrograde vesicle-mediated transport, Golgi to ER; soluble fraction; structural molecule activity			The coatomer is a cytosolic protein complex that binds to dilysine motifs and reversibly associates with Golgi non-clathrin-coated vesicles, which further mediate biosynthetic protein transport from the ER, via the Golgi up to the trans Golgi network. Coatomer complex is required for budding from Golgi membranes, and is essential for the retrograde Golgi-to-ER transport of dilysine-tagged protein…	Uniformly expressed in a wide range of adult and fetal tissues. Xenin is found in gastric, duodenal and jejunal mucosa. Circulates in the blood. Seems to be confined to specific endocrine cells.	4.82211e+06	4.8115e+06	4614872	4338282	4.08841e+06	3.90111e+06	4.91695e+06	4.86711e+06	4581271	4.54907e+06	364307	0.0800839	4577351	4621576	4333586	1.91145e+06	1922168	1.8534e+06	3.20326e+06	1.43593e+06	0.448272	5.36092e+06	5204880	5118306	4636481	4444756	4382351	5.01589e+06	4.79689e+06	4.77698e+06	4.85972e+06	339540	0.0698683	4.32507e+06	4.23563e+06	4355923	4434299
74006277		prefoldin 2	PFDN2	PFDN2	prefoldin subunit 2	Chaperone; Cytoplasm; Mitochondrion; Nucleus;	Nucleus. Cytoplasm. Mitochondrion.	'de novo' posttranslational protein folding; mitochondrion; nucleus; prefoldin complex; unfolded protein binding			Binds specifically to cytosolic chaperonin (c-CPN) and transfers target proteins to it. Binds to nascent polypeptide chain and promotes folding in an environment in which there are many competing pathways for nonnative proteins.		233113	228267	230665	195832	189159	172873	229577	206768	183666	207769	23320.7	0.112244	71783.7	140879	131303	75815.3	73584.9	65438.6	93134	33589.8	0.360661	262062	266208	269956	219152	224646	220182	263330	255453	270677	250185	22149.1	0.0885309	167400	163620	162202	193211
74006254		Fc receptor-like and mucin-like 1	FCRLA	FCRLA	Fc receptor-like A	Alternative splicing; Cytoplasm; Differentiation; Direct protein sequencing; Disulfide bond; Immunoglobulin domain; Polymorphism; Repeat; Secreted; Signal	Secreted. Cytoplasm.	cell differentiation; cytoplasm; extracellular region			May be implicated in B-cell differentiation and lymphomagenesis.	Expressed specifically in primary and secondary lymphoid tissues like lymph node, spleen and tonsil. Specifically expressed in B-cells with a high level in normal germinal center B-cells, centroblasts and in a subset of diffuse large B-cell lymphomas. Highly expressed in bone marrow B-cells and weakly in earlier B lineage cells. Expressed in pre-germinal and germinal center B-cells in secondary l…	1.42521e+06	1.81939e+06	1.70072e+06	1.4633e+06	1.51313e+06	1.28693e+06	2.01329e+06	1.92789e+06	2081335	1.69235e+06	284235	0.167952	2.09865e+06	2.01248e+06	2.10813e+06	722459	759052	702050	1.40047e+06	737794	0.526819	2.69265e+06	2703177	2.70338e+06	2462085	2.40161e+06	2612197	2618659	2.32362e+06	1.863e+06	2.48671e+06	272222	0.109471	2.80946e+06	2.21746e+06	2.33599e+06	2.49281e+06
74006181		Sodium/potassium-transporting ATPase alpha-2 chain precursor (Sodium pump 2) (Na+/K+ ATPase 2) isoform 1	Atp1a2	ATP1A2	ATPase, Na+/K+ transporting, alpha 2 polypeptide	ATP-binding; Cell membrane; Disease mutation; Hydrolase; Ion transport; Magnesium; Membrane; Metal-binding; Nucleotide-binding; Phosphoprotein; Potassium; Potassium transport; Sodium; Sodium transport; Sodium/potassium transport; Transmembrane; Transmembrane helix; Transport	Membrane; Multi-pass membrane protein. Cell membrane; Multi-pass membrane protein.	ATP binding; ATP biosynthetic process; metal ion binding; sodium:potassium-exchanging ATPase activity; sodium:potassium-exchanging ATPase complex		ATP + H(2)O + Na(+)(In) + K(+)(Out) = ADP + phosphate + Na(+)(Out) + K(+)(In).	This is the catalytic component of the active enzyme, which catalyzes the hydrolysis of ATP coupled with the exchange of sodium and potassium ions across the plasma membrane. This action creates the electrochemical gradient of sodium and potassium, providing the energy for active transport of various nutrients.		318375	312278	289288	223169	202320	204283	357614	340343	319610	285253	59774.1	0.209548	473382	428594	406535	155606	146116	144492	292454	158946	0.54349	240834	221926	222360	295514	261464	251979	318265	285878	309468	267521	36338.7	0.135835	382002	396737	391715	425598
74006128		UDP-N-acteylglucosamine pyrophosphorylase 1 isoform 1	UAP1	UAP1	UDP-N-acteylglucosamine pyrophosphorylase 1	Acetylation; Alternative splicing; Cytoplasm; Direct protein sequencing; Nucleotidyltransferase; Polymorphism; Transferase	Cytoplasm.	UDP-N-acetylglucosamine biosynthetic process; UDP-N-acetylglucosamine diphosphorylase activity; cytosol; dolichol-linked oligosaccharide biosynthetic process; nucleus; plasma membrane; post-translational protein modification; protein N-linked glycosylation via asparagine	Nucleotide-sugar biosynthesis; UDP-N-acetyl-alpha-D-glucosamine biosynthesis; UDP-N-acetyl-alpha-D-glucosamine from N-acetyl-alpha-D-glucosamine 1-phosphate: step 1/1.	UTP + N-acetyl-alpha-D-glucosamine 1-phosphate = diphosphate + UDP-N-acetyl-D-glucosamine.	Converts UDP and GlcNAc-1-P into UDP-GlcNAc, and UDP and GalNAc-1-P into UDP-GalNAc. Isoform AGX1 has 2 to 3 times higher activity towards GalNAc-1-P, while isoform AGX2 has 8 times more activity towards GlcNAc-1-P.	Widely expressed. Isoform AGX1 is more abundant in testis than isoform AGX2, while isoform AGX2 is more abundant than isoform AGX1 in somatic tissue. Expressed at low level in placenta, muscle and liver.	73777.9	88905.7	73956.9	62841.7	80849.8	65134.8	105337	91610	102166	82731.1	15295.4	0.184881	168372	168834	155662	74930.4	68136.1	66454.7	117065	52024.7	0.44441	64513.5	62172.2	61846.6	68713.6	70904.5	62741.5	79900.7	52396.9	59234.9	64713.8	7788.63	0.120355	50268.7	35407	42966.8	53372.6
74006044		glutamyl-prolyl tRNA synthetase isoform 5	eprs	EPRS	glutamyl-prolyl-tRNA synthetase	ATP-binding; Acetylation; Aminoacyl-tRNA synthetase; Ligase; Multifunctional enzyme; Nucleotide-binding; Phosphoprotein; Polymorphism; Protein biosynthesis; RNA-binding; Repeat		ATP binding; RNA binding; cytosol; glutamate-tRNA ligase activity; glutamyl-tRNA aminoacylation; proline-tRNA ligase activity; prolyl-tRNA aminoacylation; protein binding; protein complex assembly; soluble fraction		ATP + L-glutamate + tRNA(Glu) = AMP + diphosphate + L-glutamyl-tRNA(Glu).; ATP + L-proline + tRNA(Pro) = AMP + diphosphate + L-prolyl-tRNA(Pro).	Catalyzes the attachment of the cognate amino acid to the corresponding tRNA in a two-step reaction: the amino acid is first activated by ATP to form a covalent intermediate with AMP and is then transferred to the acceptor end of the cognate tRNA (By similarity).		3132641	3.31251e+06	3.02701e+06	2.50503e+06	2.46153e+06	2.32527e+06	3459687	3.39213e+06	2.96235e+06	2.95313e+06	426162	0.144309	2.82863e+06	2.85111e+06	2.69384e+06	1.69467e+06	1.61302e+06	1.58788e+06	2.21152e+06	638246	0.2886	3.14247e+06	2.99519e+06	2.94215e+06	2.51669e+06	2.39642e+06	2.33829e+06	2.85277e+06	2.61315e+06	2590599	2.70975e+06	282873	0.104391	2.89886e+06	2.99803e+06	3.03664e+06	2.83163e+06
74006042		glutamyl-prolyl tRNA synthetase isoform 1	eprs	EPRS	glutamyl-prolyl-tRNA synthetase	ATP-binding; Acetylation; Aminoacyl-tRNA synthetase; Ligase; Multifunctional enzyme; Nucleotide-binding; Phosphoprotein; Polymorphism; Protein biosynthesis; RNA-binding; Repeat		ATP binding; RNA binding; cytosol; glutamate-tRNA ligase activity; glutamyl-tRNA aminoacylation; proline-tRNA ligase activity; prolyl-tRNA aminoacylation; protein binding; protein complex assembly; soluble fraction		ATP + L-glutamate + tRNA(Glu) = AMP + diphosphate + L-glutamyl-tRNA(Glu).; ATP + L-proline + tRNA(Pro) = AMP + diphosphate + L-prolyl-tRNA(Pro).	Catalyzes the attachment of the cognate amino acid to the corresponding tRNA in a two-step reaction: the amino acid is first activated by ATP to form a covalent intermediate with AMP and is then transferred to the acceptor end of the cognate tRNA (By similarity).		363233	380827	343635	287620	270418	267128	490348	451596	419142	363772	80118.1	0.220243	448722	447119	442851	202167	197391	181983	320039	138410	0.432479	176274	172754	166203	139705	132979	124798	136640	123703	134665	145302	20639.8	0.142047	297169	306585	297562	271835
74006036		glutamyl-prolyl tRNA synthetase isoform 2	eprs	EPRS	glutamyl-prolyl-tRNA synthetase	ATP-binding; Acetylation; Aminoacyl-tRNA synthetase; Ligase; Multifunctional enzyme; Nucleotide-binding; Phosphoprotein; Polymorphism; Protein biosynthesis; RNA-binding; Repeat		ATP binding; RNA binding; cytosol; glutamate-tRNA ligase activity; glutamyl-tRNA aminoacylation; proline-tRNA ligase activity; prolyl-tRNA aminoacylation; protein binding; protein complex assembly; soluble fraction		ATP + L-glutamate + tRNA(Glu) = AMP + diphosphate + L-glutamyl-tRNA(Glu).; ATP + L-proline + tRNA(Pro) = AMP + diphosphate + L-prolyl-tRNA(Pro).	Catalyzes the attachment of the cognate amino acid to the corresponding tRNA in a two-step reaction: the amino acid is first activated by ATP to form a covalent intermediate with AMP and is then transferred to the acceptor end of the cognate tRNA (By similarity).		277714	307368	247501	203389	260928	210187	312646	286309	312595	268737	41748.6	0.155351	349576	369893	319799	205591	204963	179000	271470	84187.1	0.310115	306085	311602	296239	319945	348303	322760	392601	342821	234334	319410	42960.2	0.134499	250366	201754	290040	267908
74006010		Heterogeneous nuclear ribonucleoprotein A1 (Helix-destabilizing protein) (Single-strand binding protein) (hnRNP core protein A1) (HDP)											522603	586690	550913	491944	506380	476649	397672	362979	359794	472847	81805.5	0.173006	517103	548826	535565	188830	192009	147164	354916	196888	0.554745	1.22101e+06	1.22549e+06	1.18499e+06	1.18961e+06	1.14377e+06	1.07669e+06	1.06679e+06	1.11442e+06	537658	1.08449e+06	213154	0.196547	1.05535e+06	1.53371e+06	1763495	849498
74005831		Plasma membrane calcium-transporting ATPase 4 (PMCA4) (Plasma membrane calcium pump isoform 4) (Plasma membrane calcium ATPase isoform 4) isoform 2	atp2b4	ATP2B4	ATPase, Ca++ transporting, plasma membrane 4	ATP-binding; Alternative splicing; Calcium; Calcium transport; Calmodulin-binding; Cell membrane; Direct protein sequencing; Hydrolase; Ion transport; Magnesium; Membrane; Metal-binding; Nucleotide-binding; Phosphoprotein; Transmembrane; Transmembrane helix; Transport	Cell membrane; Multi-pass membrane protein.	ATP binding; ATP biosynthetic process; blood coagulation; calcium-transporting ATPase activity; calmodulin binding; integral to plasma membrane; metal ion binding; protein binding		ATP + H(2)O + Ca(2+)(Side 1) = ADP + phosphate + Ca(2+)(Side 2).	This magnesium-dependent enzyme catalyzes the hydrolysis of ATP coupled with the transport of calcium out of the cell.	Isoform XB is the most abundant isoform and is expressed ubiquitously. Isoforms containing segment Z have only been detected in heart, while isoforms containing segment a have been found in heart, stomach and brain cortex.	1.32513e+06	1585058	1.11419e+06	769569	789710	703074	1073646	983798	988565	1.03697e+06	282852	0.272767	1.26308e+06	1.29598e+06	1.12554e+06	521484	556902	561991	887497	377836	0.425732	1.6936e+06	1.72366e+06	1.79977e+06	1.49872e+06	1.40865e+06	1498545	1.75495e+06	1618491	1.81809e+06	1.64605e+06	147458	0.089583	962087	948076	1.00228e+06	1.46711e+06
74005772		Tubulin alpha-2 chain (Alpha-tubulin 2)	TUBA3D	TUBA3E	tubulin, alpha 3e	Acetylation; Cytoplasm; Cytoskeleton; GTP-binding; Microtubule; Nucleotide-binding; Phosphoprotein; Polymorphism;	Cytoplasm > cytoskeleton.	GTP binding; GTPase activity; cytoplasm; microtubule; microtubule-based movement; protein polymerization; structural molecule activity			Tubulin is the major constituent of microtubules. It binds two moles of GTP, one at an exchangeable site on the beta chain and one at a non-exchangeable site on the alpha-chain (By similarity).		145332	400694	328712	136338	255681	104652	399807	387987	209638	263205	120145	0.456472	639891	583870	513985	171762	189249	130518	371546	231784	0.623837	298010	274881	272575	407689	357447	302622	342754	297607	133050	298515	75810	0.253957	214774	163506	175688	373221
74005720		actin related protein 2/3 complex subunit 2	arpc2	ARPC2	actin related protein 2/3 complex, subunit 2, 34kDa	Acetylation; Actin-binding; Cell projection; Cytoplasm; Cytoskeleton; Direct protein sequencing;	Cytoplasm > cytoskeleton. Cell projection.	Arp2/3 protein complex; Golgi apparatus; actin binding; cell projection; cellular component movement; structural constituent of cytoskeleton			Functions as actin-binding component of the Arp2/3 complex which is involved in regulation of actin polymerization and together with an activating nucleation-promoting factor (NPF) mediates the formation of branched actin networks. Seems to contact the mother actin filament.		482637	621709	582141	526724	527390	523784	727987	676903	615950	587247	80700.2	0.137421	735593	819011	739476	409093	376643	372608	575404	209865	0.364726	744079	734145	741647	642679	617324	595645	688955	656829	588549	667761	62156.5	0.093082	735432	785124	817984	779286
74005711		Insulin-like growth factor binding protein 2 precursor (IGFBP-2) (IBP-2) (IGF-binding protein 2)	igfbp2	IGFBP2	insulin-like growth factor binding protein 2, 36kDa	Direct protein sequencing; Disulfide bond; Glycoprotein; Growth factor binding; Growth regulation; Polymorphism; Secreted; Signal	Secreted.	extracellular space; insulin-like growth factor I binding; insulin-like growth factor II binding; positive regulation of activated T cell proliferation; regulation of cell growth; regulation of insulin-like growth factor receptor signaling pathway			Inhibits IGF-mediated growth and developmental rates. IGF-binding proteins prolong the half-life of the IGFs and have been shown to either inhibit or stimulate the growth promoting effects of the IGFs on cell culture. They alter the interaction of IGFs with their cell surface receptors.		223516	248127	229857	227701	227141	212145	201417	197731	203254	218988	16526.9	0.0754697	213769	216224	207677	128725	132475	135399	172378	44151.8	0.256133	630445	601897	598414	771284	764629	704975	857534	788567	644886	706959	93091.2	0.131678	207475	238318	246302	194961
74005684		60 kDa heat shock protein, mitochondrial precursor (Hsp60) (60 kDa chaperonin) (CPN60) (Heat shock protein 60) (HSP-60) (Mitochondrial matrix protein P1) (P60 lymphocyte protein) (HuCHA60)	FARSB	FARSB	Phenylalanine--tRNA ligase beta subunit	ATP-binding; Acetylation; Aminoacyl-tRNA synthetase; Complete proteome; Cytoplasm; Ligase; Nucleotide-binding; Phosphoprotein; Protein biosynthesis; Reference proteome	Cytoplasm.	ATP binding; RNA binding; cytosol; magnesium ion binding; phenylalanine-tRNA ligase activity; phenylalanyl-tRNA aminoacylation; soluble fraction		ATP + L-phenylalanine + tRNA(Phe) = AMP + diphosphate + L-phenylalanyl-tRNA(Phe).			100273	110088	95527.9	83461.6	81272	70707.9	127750	127908	108978	100663	20092.5	0.199602	141115	136804	127764	66949.9	65437.6	71394.1	101577	37164.6	0.365875	42814.2	36615.3	36844.8	61639.2	57177	51409.2	62019.2	53591.8	50726.4	50315.2	9681.21	0.192411	65326.3	71298.9	67670.3	71291.6
74005583		acyl-CoA synthetase long-chain family member 3 isoform 2	ACSL3	ACSL3	acyl-CoA synthetase long-chain family member 3	ATP-binding; Endoplasmic reticulum; Fatty acid metabolism; Ligase; Lipid metabolism; Magnesium; Membrane; Microsome; Mitochondrion; Mitochondrion outer membrane; Nucleotide-binding; Peroxisome; Phosphoprotein; Polymorphism; Signal-anchor; Transmembrane; Transmembrane helix	Mitochondrion outer membrane; Single-pass type III membrane protein. Peroxisome membrane; Single-pass type III membrane protein. Microsome membrane; Single-pass type III membrane protein. Endoplasmic reticulum membrane; Single-pass type III membrane protein.	ATP binding; endoplasmic reticulum membrane; fatty-acyl-CoA synthase activity; integral to membrane; long-chain fatty acid-CoA ligase activity; long-chain fatty-acyl-CoA biosynthetic process; microsome; mitochondrial outer membrane; peroxisomal membrane; triglyceride biosynthetic process		ATP + a long-chain fatty acid + CoA = AMP + diphosphate + an acyl-CoA.	Acyl-CoA synthetases (ACSL) activates long-chain fatty acids for both synthesis of cellular lipids, and degradation via beta-oxidation. ACSL3 mediates hepatic lipogenesis (By similarity). Preferentially uses myristate, laurate, arachidonate and eicosapentaenoate as substrates (By similarity). Has mainly an anabolic role in energy metabolism. Required for the incorporation of fatty acids into phos…		123990	125853	112869	75696.3	69383.3	72504.1	187159	171272	159487	122024	44078.3	0.361228	162615	173557	170308	67628.2	65201.2	64994.2	117384	56472.3	0.48109	118485	113045	115182	67986	63563.5	62266.8	81059.6	73482.8	76897	85774.3	23165.2	0.270071	130226	139487	134970	120042
74005575		Phenylalanyl-tRNA synthetase beta chain (Phenylalanine--tRNA ligase beta chain) (PheRS) isoform 1	FARSB	FARSB	phenylalanyl-tRNA synthetase, beta subunit	ATP-binding; Acetylation; Aminoacyl-tRNA synthetase; Cytoplasm; Ligase; Nucleotide-binding; Phosphoprotein; Protein biosynthesis;	Cytoplasm.	ATP binding; RNA binding; cytosol; magnesium ion binding; phenylalanine-tRNA ligase activity; phenylalanyl-tRNA aminoacylation; soluble fraction		ATP + L-phenylalanine + tRNA(Phe) = AMP + diphosphate + L-phenylalanyl-tRNA(Phe).			147412	160833	148324	98847.8	99175.2	92033.9	214633	204225	188929	150490	46526.6	0.309167	201838	179279	171874	77569.4	69761.5	67269.4	127932	62657.3	0.48977	62326.7	61103.4	57333	51550	48274.5	43419.1	61733.7	49818.3	56099.5	54628.7	6706.22	0.12276	135284	140492	144161	130460
74005569		60S ribosomal protein L21	LOC478864										349339	642510	541442	370495	612478	341856	655519	617720	530669	518003	130012	0.250987	668935	662999	631099	237910	234544	161106	432766	244613	0.565233	1.08032e+06	1.10495e+06	1.10652e+06	980375	920646	940890	1.18046e+06	887831	704213	989579	146052	0.147591	879308	627624	475298	868361
74005539		Tubulin alpha-4 chain (Alpha-tubulin 4) (Alpha-tubulin isotype M-alpha-4) isoform 2	TUBA4A	TUBA4A	tubulin, alpha 4a	Acetylation; Cytoplasm; Cytoskeleton; Direct protein sequencing; GTP-binding; Microtubule; Nucleotide-binding; Phosphoprotein;	Cytoplasm > cytoskeleton.	'de novo' posttranslational protein folding; G2/M transition of mitotic cell cycle; GTP binding; GTPase activity; cytosol; extracellular region; microtubule; microtubule-based movement; platelet activation; platelet degranulation; protein polymerization; structural molecule activity			Tubulin is the major constituent of microtubules. It binds two moles of GTP, one at an exchangeable site on the beta chain and one at a non-exchangeable site on the alpha-chain.		107747	112206	109827	115137	108662	112373	134934	147583	137097	120618	14989.4	0.124271	188020	187514	166755	119211	124806	124944	151875	32628.2	0.214836	287579	297908	310667	251199	237566	231944	274544	262979	258882	268141	26827.7	0.100051	141306	143121	153924	148287
74005474		heat shock 10kDa protein 1 (chaperonin 10)	HSPE1	HSPE1	heat shock 10kDa protein 1 (chaperonin 10)	Acetylation; Chaperone; Direct protein sequencing; Mitochondrion; Phosphoprotein; Stress response	Mitochondrion matrix.	ATP binding; activation of cysteine-type endopeptidase activity involved in apoptotic process; chaperone binding; mitochondrial matrix; protein folding; response to unfolded protein; unfolded protein binding			Eukaryotic CPN10 homolog which is essential for mitochondrial protein biogenesis, together with CPN60. Binds to CPN60 in the presence of Mg-ATP and suppresses the ATPase activity of the latter.		3.68542e+06	4311779	4.15289e+06	4541264	4.73732e+06	4.25169e+06	4.4559e+06	4.30415e+06	3.84497e+06	4.25393e+06	328547	0.0772337	3.89634e+06	4438764	4.16211e+06	1.95041e+06	1.89794e+06	1.9261e+06	3.04528e+06	1.23944e+06	0.407005	6291344	6197519	6.15618e+06	5.73488e+06	5642410	5609800	6819273	6585685	5.84016e+06	6.09747e+06	426172	0.0698932	6832629	6863015	6302822	7.11878e+06
74005455		5-aminoimidazole-4-carboxamide ribonucleotide formyltransferase/IMP cyclohydrolase isoform 7	ATIC	ATIC	5-aminoimidazole-4-carboxamide ribonucleotide formyltransferase/IMP cyclohydrolase	Acetylation; Direct protein sequencing; Disease mutation; Epilepsy; Hydrolase; Multifunctional enzyme; Phosphoprotein; Polymorphism; Purine biosynthesis; Transferase		IMP cyclohydrolase activity; cytosol; phosphoribosylaminoimidazolecarboxamide formyltransferase activity; protein homodimerization activity; purine base metabolic process; purine ribonucleoside monophosphate biosynthetic process	Purine metabolism; IMP biosynthesis via de novo pathway; 5-formamido-1-(5-phospho-D-ribosyl)imidazole-4-carboxamide from 5-amino-1-(5-phospho-D-ribosyl)imidazole-4-carboxamide (10-formyl THF route): step 1/1. Purine metabolism; IMP biosynthesis via de novo pathway; IMP from 5-formamido-1-(5-phospho-D-ribosyl)imidazole-4-carboxamide: step 1/1.	10-formyltetrahydrofolate + 5-amino-1-(5-phospho-D-ribosyl)imidazole-4-carboxamide = tetrahydrofolate + 5-formamido-1-(5-phospho-D-ribosyl)imidazole-4-carboxamide.; IMP + H(2)O = 5-formamido-1-(5-phospho-D-ribosyl)imidazole-4-carboxamide.	Bifunctional enzyme that catalyzes 2 steps in purine biosynthesis.		140917	134235	136629	122119	115481	112224	174208	191310	177050	144908	28932.2	0.199659	157963	159988	146436	92658.9	76866.9	94671.1	121431	37353.6	0.307612	108732	107843	102929	90774.3	64527.3	61414	82015	59668.6	61749.3	82183.6	21020.9	0.25578	142406	150862	163125	153234
74005453		5-aminoimidazole-4-carboxamide ribonucleotide formyltransferase/IMP cyclohydrolase isoform 6	ATIC	ATIC	5-aminoimidazole-4-carboxamide ribonucleotide formyltransferase/IMP cyclohydrolase	Acetylation; Direct protein sequencing; Disease mutation; Epilepsy; Hydrolase; Multifunctional enzyme; Phosphoprotein; Polymorphism; Purine biosynthesis; Transferase		IMP cyclohydrolase activity; cytosol; phosphoribosylaminoimidazolecarboxamide formyltransferase activity; protein homodimerization activity; purine base metabolic process; purine ribonucleoside monophosphate biosynthetic process	Purine metabolism; IMP biosynthesis via de novo pathway; 5-formamido-1-(5-phospho-D-ribosyl)imidazole-4-carboxamide from 5-amino-1-(5-phospho-D-ribosyl)imidazole-4-carboxamide (10-formyl THF route): step 1/1. Purine metabolism; IMP biosynthesis via de novo pathway; IMP from 5-formamido-1-(5-phospho-D-ribosyl)imidazole-4-carboxamide: step 1/1.	10-formyltetrahydrofolate + 5-amino-1-(5-phospho-D-ribosyl)imidazole-4-carboxamide = tetrahydrofolate + 5-formamido-1-(5-phospho-D-ribosyl)imidazole-4-carboxamide.; IMP + H(2)O = 5-formamido-1-(5-phospho-D-ribosyl)imidazole-4-carboxamide.	Bifunctional enzyme that catalyzes 2 steps in purine biosynthesis.		1398185	1.52453e+06	1.41859e+06	1.4155e+06	1360624	1.32837e+06	1.7343e+06	1.74924e+06	1.56803e+06	1.49971e+06	156230	0.104174	1.70154e+06	1709351	1.61799e+06	921372	911896	837097	1.28321e+06	432781	0.337265	1.26896e+06	1.22428e+06	1.26604e+06	1.13344e+06	1.08314e+06	1.04219e+06	1.18411e+06	1.07281e+06	1.04609e+06	1.14679e+06	91737.3	0.0799951	1779058	1.83003e+06	1.75552e+06	1.89593e+06
74005449		5-aminoimidazole-4-carboxamide ribonucleotide formyltransferase/IMP cyclohydrolase isoform 3	ATIC	ATIC	5-aminoimidazole-4-carboxamide ribonucleotide formyltransferase/IMP cyclohydrolase	Acetylation; Direct protein sequencing; Disease mutation; Epilepsy; Hydrolase; Multifunctional enzyme; Phosphoprotein; Polymorphism; Purine biosynthesis; Transferase		IMP cyclohydrolase activity; cytosol; phosphoribosylaminoimidazolecarboxamide formyltransferase activity; protein homodimerization activity; purine base metabolic process; purine ribonucleoside monophosphate biosynthetic process	Purine metabolism; IMP biosynthesis via de novo pathway; 5-formamido-1-(5-phospho-D-ribosyl)imidazole-4-carboxamide from 5-amino-1-(5-phospho-D-ribosyl)imidazole-4-carboxamide (10-formyl THF route): step 1/1. Purine metabolism; IMP biosynthesis via de novo pathway; IMP from 5-formamido-1-(5-phospho-D-ribosyl)imidazole-4-carboxamide: step 1/1.	10-formyltetrahydrofolate + 5-amino-1-(5-phospho-D-ribosyl)imidazole-4-carboxamide = tetrahydrofolate + 5-formamido-1-(5-phospho-D-ribosyl)imidazole-4-carboxamide.; IMP + H(2)O = 5-formamido-1-(5-phospho-D-ribosyl)imidazole-4-carboxamide.	Bifunctional enzyme that catalyzes 2 steps in purine biosynthesis.		278688	281447	252279	277904	255105	254298	237807	245524	226998	256672	19161.7	0.0746544	342450	337050	313068	114748	105135	104542	219499	122440	0.557814	253429	252645	235368	285842	263390	221563	238252	204560	211721	240752	25990	0.107953	254978	300398	302854	278593
74005225		eukaryotic translation elongation factor 1 beta 2 isoform 4											682450	807029	732634	586362	624234	549065	824828	846783	856177	723285	117740	0.162786	637480	614494	602327	322936	317836	289217	464048	169523	0.365313	1.16187e+06	1.15261e+06	1.09756e+06	983654	965142	923995	1.28258e+06	1.24871e+06	1.10398e+06	1.10223e+06	124862	0.113281	793129	839136	894466	829686
74005214		NADH dehydrogenase (ubiquinone) Fe-S protein 1, 75kDa precursor isoform 8	NDUFS1	NDUFS1	NADH dehydrogenase (ubiquinone) Fe-S protein 1, 75kDa (NADH-coenzyme Q reductase)	2Fe-2S; 4Fe-4S; Acetylation; Direct protein sequencing; Disease mutation; Electron transport; Iron; Iron-sulfur; Membrane; Metal-binding; Mitochondrion; Mitochondrion inner membrane; NAD; Oxidoreductase; Polymorphism; Respiratory chain; Transit peptide; Transport; Ubiquinone	Mitochondrion inner membrane.	2 iron, 2 sulfur cluster binding; 4 iron, 4 sulfur cluster binding; ATP metabolic process; NADH dehydrogenase (ubiquinone) activity; apoptotic process; electron carrier activity; metal ion binding; mitochondrial electron transport, NADH to ubiquinone; mitochondrial intermembrane space; mitochondrial respiratory chain complex I; protein binding; reactive oxygen species metabolic process; regulatio…		NADH + ubiquinone = NAD(+) + ubiquinol.; NADH + acceptor = NAD(+) + reduced acceptor.	Core subunit of the mitochondrial membrane respiratory chain NADH dehydrogenase (Complex I) that is believed to belong to the minimal assembly required for catalysis. Complex I functions in the transfer of electrons from NADH to the respiratory chain. The immediate electron acceptor for the enzyme is believed to be ubiquinone (By similarity). This is the largest subunit of complex I and it is a c…		55502.6	60295.7	49240.4	41298.9	34701.6	35505.1	45189.4	47898	48793.4	46491.7	8477.54	0.182345	56726.1	72938.9	63085.2	23023.4	22123	22109	43334.3	23489.7	0.542059	73852.2	71664.1	69819.2	48187.7	41970.2	46015.7	41548.3	40632.1	40650.3	52704.4	14558	0.276219	78503.1	77268.1	79729.1	80395.3
74005181		Nucleolar protein NOP5 (Nucleolar protein 5) (NOP58) isoform 1	NOP58	NOP58	NOP58 ribonucleoprotein homolog (yeast)	Isopeptide bond; Nucleus; Phosphoprotein; Polymorphism; Ribosome biogenesis; Ubl conjugation	Nucleus > nucleolus.	Cajal body; box C/D snoRNP complex; cell growth; cytoplasm; pre-snoRNP complex; protein binding; rRNA processing; snRNP protein import into nucleus; snoRNA binding			Required for 60S ribosomal subunit biogenesis (By similarity).	Ubiquitous.	161523	154887	154197	115196	105405	109036	130954	124754	128564	131613	20824.2	0.158223	223936	212848	195666	80445.6	78096.7	79515.1	145085	72571.1	0.500199	106738	97269.4	107357	79848	77762.8	73302.9	82868	78793.8	78877.7	86979.7	13152.6	0.151214	129031	143015	144399	120149
74005117		basic leucine zipper and W2 domains 1 isoform 3	BZW1	BZW1	Basic leucine zipper and W2 domain-containing protein 1	Activator; Alternative splicing; Direct protein sequencing; Phosphoprotein; Transcription; Transcription regulation		binding; cytoplasm; regulation of transcription, DNA-dependent; transcription, DNA-dependent			Enhances histone H4 gene transcription but does not seem to bind DNA directly.		194659	209564	191241	234695	195138	190482	104202	99715.1	116501	170689	49985.7	0.292848	157295	161258	163877	96128.7	91780.5	87939.5	126380	37863.5	0.299601	665918	656811	659727	1.03591e+06	1.00352e+06	955862	847246	794191	248765	763106	243259	0.318775	99076.3	101253	102387	109472
74005078		60 kDa heat shock protein, mitochondrial precursor (Hsp60) (60 kDa chaperonin) (CPN60) (Heat shock protein 60) (HSP-60) (Mitochondrial matrix protein P1) (P60 lymphocyte protein) (HuCHA60) isoform 1	HSPD1	HSPD1	heat shock 60kDa protein 1 (chaperonin)	ATP-binding; Acetylation; Chaperone; Direct protein sequencing; Disease mutation; Hereditary spastic paraplegia; Host-virus interaction; Leukodystrophy; Mitochondrion; Neurodegeneration; Nucleotide-binding; Phosphoprotein; Transit peptide	Mitochondrion matrix.	'de novo' protein folding; ATP binding; ATPase activity; B cell cytokine production; B cell proliferation; DNA replication origin binding; MyD88-dependent toll-like receptor signaling pathway; T cell activation; activation of cysteine-type endopeptidase activity involved in apoptotic process; cell surface; cell surface binding; chaperone binding; chaperone-mediated protein complex assembly; coate…			Implicated in mitochondrial protein import and macromolecular assembly. May facilitate the correct folding of imported proteins. May also prevent misfolding and promote the refolding and proper assembly of unfolded polypeptides generated under stress conditions in the mitochondrial matrix.		7.83858e+06	9956747	9193815	8.32868e+06	9283855	7.62174e+06	10524000	10247000	8815300	9.08997e+06	1.0351e+06	0.113873	11064000	11546000	10896000	6710424	6.60388e+06	5.68206e+06	8.75039e+06	2.68162e+06	0.306457	12300000	11851000	11984000	11691000	11499000	11034000	12051000	11247000	9701212	1.14842e+07	778790	0.0678138	16084000	13619000	12870000	15500000
74005076		60 kDa heat shock protein, mitochondrial precursor (Hsp60) (60 kDa chaperonin) (CPN60) (Heat shock protein 60) (HSP-60) (Mitochondrial matrix protein P1) (P60 lymphocyte protein) (HuCHA60) isoform 5	HSPD1	HSPD1	heat shock 60kDa protein 1 (chaperonin)	ATP-binding; Acetylation; Chaperone; Direct protein sequencing; Disease mutation; Hereditary spastic paraplegia; Host-virus interaction; Leukodystrophy; Mitochondrion; Neurodegeneration; Nucleotide-binding; Phosphoprotein; Transit peptide	Mitochondrion matrix.	'de novo' protein folding; ATP binding; ATPase activity; B cell cytokine production; B cell proliferation; DNA replication origin binding; MyD88-dependent toll-like receptor signaling pathway; T cell activation; activation of cysteine-type endopeptidase activity involved in apoptotic process; cell surface; cell surface binding; chaperone binding; chaperone-mediated protein complex assembly; coate…			Implicated in mitochondrial protein import and macromolecular assembly. May facilitate the correct folding of imported proteins. May also prevent misfolding and promote the refolding and proper assembly of unfolded polypeptides generated under stress conditions in the mitochondrial matrix.		127248	162562	138010	134727	140072	127276	189766	188891	178731	154143	26058.3	0.169054	189235	172049	168005	122841	122173	105317	146603	34026.4	0.232099	254489	248195	251263	230600	225185	217207	287869	168504	161832	227238	40741.2	0.179288	385292	303343	312770	354541
74005068		splicing factor 3b, subunit 1 isoform 1 isoform 15	sf3b1	SF3B1	splicing factor 3b, subunit 1, 155kDa	Acetylation; Nucleus; Phosphoprotein; Repeat; Spliceosome; mRNA processing; mRNA splicing	Nucleus speckle.	U12-type spliceosomal complex; catalytic step 2 spliceosome; nuclear mRNA splicing, via spliceosome; nuclear speck			Subunit of the splicing factor SF3B required for 'A' complex assembly formed by the stable binding of U2 snRNP to the branchpoint sequence (BPS) in pre-mRNA. Sequence independent binding of SF3A/SF3B complex upstream of the branch site is essential, it may anchor U2 snRNP to the pre-mRNA. May also be involved in the assembly of the 'E' complex. Belongs also to the minor U12-dependent spliceosome,…		641423	662301	614374	479821	444316	436444	645116	639818	551440	568339	92325.7	0.162448	1.05353e+06	1.02799e+06	971950	285417	275484	296580	651825	401854	0.616506	461819	442215	417801	323812	312413	286822	362525	319089	337414	362657	62772.6	0.173091	512307	523250	550246	535679
74005012		Signal transducer and activator of transcription 1-alpha/beta (Transcription factor ISGF-3 components p91/p84) isoform 5											312797	346788	342865	428966	396651	432463	356429	337225	312422	362956	45775.4	0.126118	256213	262910	246759	83753	96048.5	88104.1	172298	91147.7	0.529012	397913	367431	363195	437197	397000	323052	371324	306594	352559	368474	39664.1	0.107644	345588	346288	360318	367174
74005002		Glutaminase, kidney isoform, mitochondrial precursor (GLS) (L-glutamine amidohydrolase) (K-glutaminase) isoform 1	GLS	GLS	glutaminase	ANK repeat; Hydrolase; Mitochondrion; Polymorphism; Repeat; Transit peptide	Mitochondrion.	cellular amino acid biosynthetic process; glutamate secretion; glutaminase activity; glutamine metabolic process; mitochondrial matrix; neurotransmitter secretion; protein binding		L-glutamine + H(2)O = L-glutamate + NH(3).	Plays an important role in the regulation of glutamine catabolism. Promotes mitochondrial respiration and increases ATP generation in cells by catalyzing the synthesis of glutamate and alpha-ketoglutarate. Increases cellular anti-oxidant function via NADH and glutathione production. May play a role in preventing tumor proliferation.	Highly expressed in liver. Expressed in brain and pancreas. Not observed in heart, placenta, lung, skeletal muscle and kidney. Expression is significantly reduced in hepatocellular carcinomas.	109451	126983	123723	99502.6	106661	91174.2	100814	96268.6	115459	107782	12304.7	0.114163	131163	137038	124029	47236.9	51484.6	36057.3	87834.9	47452.7	0.540249	222132	221706	210825	211510	198239	196293	206572	181558	189296	204237	13981.3	0.0684564	108763	109458	75284	119549
74004974		Collagen alpha 2(V) chain precursor	Col5a2	COL5A2	collagen, type V, alpha 2	Collagen; Direct protein sequencing; Disease mutation; Ehlers-Danlos syndrome; Extracellular matrix; Glycoprotein; Hydroxylation; Polymorphism; Repeat; Secreted; Signal	Secreted > extracellular space > extracellular matrix.	axon guidance; collagen fibril organization; collagen type V; extracellular matrix structural constituent; eye morphogenesis; skin development			Type V collagen is a member of group I collagen (fibrillar forming collagen). It is a minor connective tissue component of nearly ubiquitous distribution. Type V collagen binds to DNA, heparan sulfate, thrombospondin, heparin, and insulin. Type V collagen is a key determinant in the assembly of tissue-specific matrices (By similarity).		1.46503e+06	2039411	1.84085e+06	1.73852e+06	1.91208e+06	1.6211e+06	1.30747e+06	1234987	1.19668e+06	1.59512e+06	309757	0.19419	823538	823500	770395	317130	294091	260832	548248	283378	0.51688	1.59726e+06	1524517	1.56087e+06	1.62048e+06	1537180	1.44713e+06	1.41184e+06	1226669	1.12771e+06	1.45041e+06	170076	0.117261	1.03512e+06	1.1386e+06	1.04382e+06	1.13671e+06
74004939		tubulin, beta, 2	LOC478825										125775	151181	143723	162933	149058	158811	161501	152864	144569	150046	11420.2	0.0761111	84905.3	88493	84355.1	45928.4	43064.5	43369.6	65019.3	22958.8	0.353107	141325	143995	150731	138347	134499	145630	163013	162900	151163	147956	10040.6	0.0678618	137767	128621	117952	129396
74004878		glyceraldehyde-3-phosphate dehydrogenase											1.51434e+06	1912564	1.74206e+06	1.25782e+06	1.51592e+06	1.17315e+06	1.94434e+06	1.80981e+06	1669632	1.61551e+06	273141	0.169074	1.72705e+06	1.75821e+06	1.67622e+06	815374	812819	676976	1.24444e+06	524540	0.421507	3141604	3055688	3.07503e+06	3728404	3572369	3.40785e+06	2.52306e+06	1988203	1.74679e+06	2.91544e+06	690172	0.236729	1.97442e+06	1.60983e+06	1.45999e+06	1.87603e+06
74004849		golgi reassembly stacking protein 2	gorasp2	GORASP2	golgi reassembly stacking protein 2, 55kDa	Alternative splicing; Direct protein sequencing; Golgi apparatus; Lipoprotein; Membrane; Methylation; Myristate; Palmitate; Phosphoprotein; Polymorphism;	Golgi apparatus membrane; Lipid-anchor. Membrane; Peripheral membrane protein.	Golgi membrane; protein binding			Plays a role in the assembly and membrane stacking of the Golgi cisternae, and in the process by which Golgi stacks reform after mitotic breakdown. May regulate the intracellular transport and presentation of a defined set of transmembrane proteins, such as transmembrane TGFA.		312243	495657	419769	429544	416659	335154	406949	365193	368647	394424	55408.3	0.140479	415715	423531	402233	122298	126593	134852	270870	156800	0.578876	623017	596994	584549	565387	539023	504425	725159	684121	485441	589791	78863	0.133714	320576	329326	233620	322850
74004835		autoantigen La	ssb	SSB	Sjogren syndrome antigen B (autoantigen La)	Acetylation; Nucleus; Phosphoprotein; Polymorphism; RNA-binding; Systemic lupus erythematosus	Nucleus.	histone mRNA metabolic process; mRNA binding; nucleotide binding; nucleus; ribonucleoprotein complex; tRNA binding; tRNA modification			Binds to the 3' poly(U) terminii of nascent RNA polymerase III transcripts, protecting them from exonuclease digestion and facilitating their folding and maturation.		166780	442363	357893	324364	400594	235651	372828	410980	302019	334830	88689.1	0.264878	436592	430506	420938	175557	184543	160886	301504	140336	0.465453	379518	354216	341350	373901	356367	349477	405216	424919	115864	344536	89992.3	0.261198	408484	132964	103787	413232
74004805		eukaryotic translation elongation factor 1 alpha 1											941917	911366	912575	1.31559e+06	1.20103e+06	1.23315e+06	341067	319046	305317	831229	408865	0.491881	892194	896588	846886	678840	699944	672842	781216	108416	0.138779	524769	486656	520846	1.07691e+06	995697	959554	1.23141e+06	1.14986e+06	1.14559e+06	899032	302486	0.336457	308609	313355	312051	403390
74004799		Collagen alpha 1(III) chain precursor isoform 12	COL3A1	COL3A1	collagen, type III, alpha 1	Alternative splicing; Aortic aneurysm; Collagen; Direct protein sequencing; Disease mutation; Disulfide bond; Ehlers-Danlos syndrome; Extracellular matrix; Glycoprotein; Hydroxylation; Phosphoprotein; Polymorphism; Repeat; Secreted; Signal	Secreted > extracellular space > extracellular matrix.	axon guidance; cell-matrix adhesion; collagen biosynthetic process; collagen fibril organization; collagen type III; extracellular matrix structural constituent; extracellular space; fibril organization; heart development; integrin binding; integrin-mediated signaling pathway; negative regulation of immune response; peptide cross-linking; platelet activation; platelet-derived growth factor bindin…			Collagen type III occurs in most soft connective tissues along with type I collagen.		275165	503380	423601	278360	424778	299919	442117	366172	410336	380425	80491.5	0.211583	597371	626761	589790	274483	264106	186502	423169	201484	0.476131	2273361	2.27299e+06	2282279	2.17856e+06	2.13577e+06	2076294	1.66243e+06	1.62262e+06	1.48247e+06	1.99853e+06	318052	0.159143	1.27521e+06	1.13174e+06	1131146	1.31105e+06
74004797		Collagen alpha 1(III) chain precursor isoform 11	COL3A1	COL3A1	collagen, type III, alpha 1	Alternative splicing; Aortic aneurysm; Collagen; Direct protein sequencing; Disease mutation; Disulfide bond; Ehlers-Danlos syndrome; Extracellular matrix; Glycoprotein; Hydroxylation; Phosphoprotein; Polymorphism; Repeat; Secreted; Signal	Secreted > extracellular space > extracellular matrix.	axon guidance; cell-matrix adhesion; collagen biosynthetic process; collagen fibril organization; collagen type III; extracellular matrix structural constituent; extracellular space; fibril organization; heart development; integrin binding; integrin-mediated signaling pathway; negative regulation of immune response; peptide cross-linking; platelet activation; platelet-derived growth factor bindin…			Collagen type III occurs in most soft connective tissues along with type I collagen.		464820	914210	811371	520802	858067	451035	656596	652773	588157	657537	170688	0.259587	432892	425147	384929	263049	246634	192347	324166	102794	0.317104	409517	398750	419118	388259	371941	338069	493332	486088	360040	407235	52992.8	0.130128	309258	208064	225975	276700
74004795		Collagen alpha 1(III) chain precursor isoform 10	COL3A1	COL3A1	collagen, type III, alpha 1	Alternative splicing; Aortic aneurysm; Collagen; Direct protein sequencing; Disease mutation; Disulfide bond; Ehlers-Danlos syndrome; Extracellular matrix; Glycoprotein; Hydroxylation; Phosphoprotein; Polymorphism; Repeat; Secreted; Signal	Secreted > extracellular space > extracellular matrix.	axon guidance; cell-matrix adhesion; collagen biosynthetic process; collagen fibril organization; collagen type III; extracellular matrix structural constituent; extracellular space; fibril organization; heart development; integrin binding; integrin-mediated signaling pathway; negative regulation of immune response; peptide cross-linking; platelet activation; platelet-derived growth factor bindin…			Collagen type III occurs in most soft connective tissues along with type I collagen.		190060	262642	226015	220548	201290	167977	178541	173587	166137	198533	32470.1	0.16355	192683	182212	183021	147491	140549	122634	161432	28320.4	0.175433	496209	454973	425626	590917	538881	493610	523919	417138	434545	486202	58524.6	0.120371	92714.8	137721	140011	217769
74004793		Collagen alpha 1(III) chain precursor isoform 1	COL3A1	COL3A1	collagen, type III, alpha 1	Alternative splicing; Aortic aneurysm; Collagen; Direct protein sequencing; Disease mutation; Disulfide bond; Ehlers-Danlos syndrome; Extracellular matrix; Glycoprotein; Hydroxylation; Phosphoprotein; Polymorphism; Repeat; Secreted; Signal	Secreted > extracellular space > extracellular matrix.	axon guidance; cell-matrix adhesion; collagen biosynthetic process; collagen fibril organization; collagen type III; extracellular matrix structural constituent; extracellular space; fibril organization; heart development; integrin binding; integrin-mediated signaling pathway; negative regulation of immune response; peptide cross-linking; platelet activation; platelet-derived growth factor bindin…			Collagen type III occurs in most soft connective tissues along with type I collagen.		230442	292791	258127	273172	245293	272914	261930	260323	267227	262469	17713.8	0.0674891	267664	247794	270070	149935	137706	161016	205697	62425.4	0.303482	299342	308072	309419	285297	282770	269009	345162	334038	282558	301741	25255.9	0.0837007	224205	234270	268523	252750
74004777		Collagen alpha 1(III) chain precursor isoform 2	COL3A1	COL3A1	collagen, type III, alpha 1	Alternative splicing; Aortic aneurysm; Collagen; Direct protein sequencing; Disease mutation; Disulfide bond; Ehlers-Danlos syndrome; Extracellular matrix; Glycoprotein; Hydroxylation; Phosphoprotein; Polymorphism; Repeat; Secreted; Signal	Secreted > extracellular space > extracellular matrix.	axon guidance; cell-matrix adhesion; collagen biosynthetic process; collagen fibril organization; collagen type III; extracellular matrix structural constituent; extracellular space; fibril organization; heart development; integrin binding; integrin-mediated signaling pathway; negative regulation of immune response; peptide cross-linking; platelet activation; platelet-derived growth factor bindin…			Collagen type III occurs in most soft connective tissues along with type I collagen.		1.65847e+06	1927111	1834736	1.64902e+06	1.68495e+06	1.73673e+06	1.79296e+06	1.73115e+06	1.43706e+06	1.71691e+06	137753	0.080233	1.28282e+06	1.30258e+06	1.25111e+06	681612	706330	653634	979681	328544	0.335358	2502860	2411124	2.34119e+06	2.58906e+06	2480443	2.31318e+06	2.58862e+06	2.34067e+06	2.09148e+06	2.40651e+06	157248	0.0653425	1.186e+06	1.28716e+06	1.23437e+06	1.15172e+06
74004773		Integrin alpha-V precursor (Vitronectin receptor alpha subunit) (CD51 antigen) isoform 1	Itgav	ITGAV	integrin, alpha V (vitronectin receptor, alpha polypeptide, antigen CD51)	Alternative splicing; Calcium; Cell adhesion; Cleavage on pair of basic residues; Direct protein sequencing; Disulfide bond; Glycoprotein; Host cell receptor for virus entry; Host-virus interaction; Integrin; Membrane; Polymorphism; Receptor; Repeat; Signal; Transmembrane; Transmembrane helix	Membrane; Single-pass type I membrane protein.	ERK1 and ERK2 cascade; angiogenesis; antigen processing and presentation of exogenous peptide antigen via MHC class I, TAP-dependent; axon guidance; blood coagulation; cell-matrix adhesion; entry of bacterium into host cell; entry of symbiont into host cell by promotion of host phagocytosis; entry of virus into host cell; integrin complex; integrin-mediated signaling pathway; leukocyte migration;…			The alpha-V integrins are receptors for vitronectin, cytotactin, fibronectin, fibrinogen, laminin, matrix metalloproteinase-2, osteopontin, osteomodulin, prothrombin, thrombospondin and vWF. They recognize the sequence R-G-D in a wide array of ligands. In case of HIV-1 infection, the interaction with extracellular viral Tat protein seems to enhance angiogenesis in Kaposi's sarcoma lesions.		92975.8	102381	98354.7	89706.3	79021.5	87627.6	129554	119199	118904	101969	17034.4	0.167054	142602	135638	135818	61810.5	54431.5	59577.7	98313.1	43634.4	0.443831	92962.1	84902.8	95499.7	90825.8	88496.1	95271.1	118592	112323	108916	98643.2	11710.2	0.118713	144654	152462	143912	138728
74004771		Integrin alpha-V precursor (Vitronectin receptor alpha subunit) (CD51 antigen) isoform 2	Itgav	ITGAV	integrin, alpha V (vitronectin receptor, alpha polypeptide, antigen CD51)	Alternative splicing; Calcium; Cell adhesion; Cleavage on pair of basic residues; Direct protein sequencing; Disulfide bond; Glycoprotein; Host cell receptor for virus entry; Host-virus interaction; Integrin; Membrane; Polymorphism; Receptor; Repeat; Signal; Transmembrane; Transmembrane helix	Membrane; Single-pass type I membrane protein.	ERK1 and ERK2 cascade; angiogenesis; antigen processing and presentation of exogenous peptide antigen via MHC class I, TAP-dependent; axon guidance; blood coagulation; cell-matrix adhesion; entry of bacterium into host cell; entry of symbiont into host cell by promotion of host phagocytosis; entry of virus into host cell; integrin complex; integrin-mediated signaling pathway; leukocyte migration;…			The alpha-V integrins are receptors for vitronectin, cytotactin, fibronectin, fibrinogen, laminin, matrix metalloproteinase-2, osteopontin, osteomodulin, prothrombin, thrombospondin and vWF. They recognize the sequence R-G-D in a wide array of ligands. In case of HIV-1 infection, the interaction with extracellular viral Tat protein seems to enhance angiogenesis in Kaposi's sarcoma lesions.		724103	1.13737e+06	980802	957122	925152	842835	721206	723687	681795	854897	155458	0.181844	1.05523e+06	1.09256e+06	1.04934e+06	398921	398154	392654	731143	366805	0.501687	855809	809054	816474	1.31789e+06	1.24524e+06	1.20188e+06	1.1854e+06	1.16011e+06	739771	1.03685e+06	225940	0.217911	550729	478673	433340	580698
74004730		fibroblast activation protein, alpha subunit	Fap	FAP	fibroblast activation protein, alpha	Alternative splicing; Cell junction; Cell membrane; Cell projection; Direct protein sequencing; Disulfide bond; Glycoprotein; Hydrolase; Membrane; Protease; Serine protease; Signal-anchor; Transmembrane; Transmembrane helix	Cell membrane; Single-pass type II membrane protein. Cell projection > lamellipodium membrane; Single-pass type II membrane protein. Cell projection > invadopodium membrane; Single-pass type II membrane protein.	cell junction; dipeptidyl-peptidase activity; endothelial cell migration; extracellular space; integral to membrane; invadopodium membrane; lamellipodium membrane; metalloendopeptidase activity; negative regulation of extracellular matrix disassembly; protease binding; protein homodimerization activity; proteolysis; regulation of fibrinolysis; serine-type endopeptidase activity		Degrades gelatin and heat-denatured type I and type IV collagen, but not native type I or type IV collagen. Does not cleave laminin, fibronectin, fibrin or casein.	In association with DPP4 is involved in the pericellular proteolysis of the extracellular matrix (ECM), the migration and invasion of endothelial cells into the ECM. May have a role in tissue remodeling during development and wound healing, and may contribute to invasiveness in malignant cancers.	Fibroblast specific.	721560	2.34859e+06	1993282	593092	1.51369e+06	579330	1911987	1.71696e+06	2.05905e+06	1.49306e+06	686351	0.459694	2.0829e+06	1.90844e+06	1.89638e+06	588107	570626	203582	1.20834e+06	840155	0.695298	3.00683e+06	2.95626e+06	2.87253e+06	3.76198e+06	3.69077e+06	3.45621e+06	3.78649e+06	3.69139e+06	2267149	3.27662e+06	527859	0.161098	2.90902e+06	3.08605e+06	2.08704e+06	3.07813e+06
74004692		heterogeneous nuclear ribonucleoprotein A3 isoform 3											63024.2	238511	219694	197264	206417	98998.6	259375	237384	267130	198644	70971.9	0.357282	423785	393568	397417	190257	174699	195062	295798	120181	0.406295	282524	271273	267144	271212	274215	250396	336656	322579	152948	269883	51815.5	0.191992	283499	400942	471225	278281
74004684		heterogeneous nuclear ribonucleoprotein A3 isoform 2	Hnrnpa3	HNRNPA3	heterogeneous nuclear ribonucleoprotein A3	Acetylation; Alternative splicing; Direct protein sequencing; Methylation; Nucleus; Phosphoprotein; RNA-binding; Repeat; Ribonucleoprotein; Spliceosome; mRNA processing; mRNA splicing	Nucleus.	catalytic step 2 spliceosome; nuclear mRNA splicing, via spliceosome; nucleolus; nucleoplasm; nucleotide binding			Plays a role in cytoplasmic trafficking of RNA. Binds to the cis-acting response element, A2RE. May be involved in pre-mRNA splicing.		1.05602e+06	1.5928e+06	1.37815e+06	947954	1334011	934792	1.70858e+06	1.67907e+06	1.16511e+06	1.31072e+06	303651	0.231667	2.64898e+06	2.65496e+06	2568492	931532	947357	666132	1.73624e+06	978244	0.563426	1.94276e+06	1.90057e+06	1.91586e+06	1.3808e+06	1298169	1177668	1.7381e+06	1.58144e+06	1.10498e+06	1.56004e+06	330758	0.212019	2.23353e+06	2.36661e+06	1.39985e+06	2.08265e+06
74004678		Heterogeneous nuclear ribonucleoprotein A1 (Helix-destabilizing protein) (Single-strand binding protein) (hnRNP core protein A1) (HDP) isoform 4											1.60162e+06	1.66578e+06	1.58493e+06	1.63567e+06	1.55471e+06	1.50251e+06	1506921	1.47791e+06	1.35144e+06	1.54239e+06	95435.8	0.0618754	1.75654e+06	1.74311e+06	1.6909e+06	842406	831761	805039	1.27829e+06	495657	0.387749	2281361	2.26156e+06	2.30704e+06	1.90911e+06	1.82174e+06	1.71483e+06	2.06278e+06	1.94289e+06	1.88825e+06	2.02106e+06	217632	0.107682	1.59867e+06	1.55747e+06	1690036	1.64177e+06
74004674	74004676	Heterogeneous nuclear ribonucleoprotein A1 (Helix-destabilizing protein) (Single-strand binding protein) (hnRNP core protein A1) (HDP) isoform 3											534376	532300	493281	374175	358453	370063	629402	635571	611748	504374	113171	0.224379	564403	571863	551132	246454	254005	249427	406214	171311	0.421726	517599	478657	489111	402289	387969	375705	362383	343117	362983	413313	64346.1	0.155684	384548	407591	409525	422604
74004568	74004578	solute carrier family 25 (mitochondrial carrier, Aralar), member 12 isoform 4	slc25a12	SLC25A12	solute carrier family 25 (mitochondrial carrier, Aralar), member 12	Calcium; Disease mutation; Membrane; Mitochondrion; Mitochondrion inner membrane; Polymorphism; Repeat; Transmembrane; Transmembrane helix; Transport	Mitochondrion inner membrane; Multi-pass membrane protein.	L-aspartate transmembrane transporter activity; L-glutamate transmembrane transporter activity; calcium ion binding; gluconeogenesis; integral to membrane; malate-aspartate shuttle; mitochondrial inner membrane; response to calcium ion			Catalyzes the calcium-dependent exchange of cytoplasmic glutamate with mitochondrial aspartate across the mitochondrial inner membrane. May have a function in the urea cycle.	High levels in heart and skeletal muscle, low in brain and very low in kidney.	48374.2	115770	109261	23893.6	92768.7	18066.8	115456	112740	41314.1	75293.8	41696.6	0.553785	109265	107524	92136.4	25171.5	26696.9	17626.5	63070	44225.3	0.70121	56314.4	55823.4	56357.4	49007.4	51691.5	52651.6	60416.9	53346.2	13476.6	49898.4	14047.5	0.281522	161617	194909	74885.3	182164
74004402		40S ribosomal protein S17	LOC488356										273567	239852	215741	180620	176196	174768	175644	172196	159115	196411	38322.4	0.195113	196351	195150	183201	78287.9	75732.1	77822.1	134424	62772.1	0.46697	197223	196262	195640	173851	166032	167269	177800	172861	173558	180055	12737.3	0.0707411	164126	168861	153541	155982
74004400		proteasome (prosome, macropain) 26S subunit, non-ATPase, 14 isoform 4	PSMD14	PSMD14	proteasome (prosome, macropain) 26S subunit, non-ATPase, 14	Direct protein sequencing; Hydrolase; Metal-binding; Metalloprotease; Phosphoprotein; Protease; Proteasome; Ubl conjugation pathway; Zinc		DNA damage response, signal transduction by p53 class mediator resulting in cell cycle arrest; G1/S transition of mitotic cell cycle; M/G1 transition of mitotic cell cycle; S phase of mitotic cell cycle; anaphase-promoting complex-dependent proteasomal ubiquitin-dependent protein catabolic process; antigen processing and presentation of exogenous peptide antigen via MHC class I, TAP-dependent; ap…			Metalloprotease component of the 26S proteasome that specifically cleaves 'Lys-63'-linked polyubiquitin chains. The 26S proteasome is involved in the ATP-dependent degradation of ubiquitinated proteins. The function of the 'Lys-63'-specific deubiquitination of the proteasome is unclear.	Widely expressed. Highest levels in heart and skeletal muscle.	285620	290706	278030	275644	259365	256786	324998	330935	312749	290537	26986.6	0.0928851	345063	366841	346549	184714	187090	178285	268090	93177.2	0.347559	277967	268713	254910	264031	256716	246992	260915	233451	241039	256082	13909.8	0.0543179	332982	319666	338386	326417
74004278		60S ribosomal protein L32											250681	930936	741524	238923	606002	216272	756145	684375	758136	575888	269376	0.467757	909234	996277	859079	199560	226809	133391	554058	406071	0.732902	740433	729465	706547	554307	515830	481588	423406	487783	194053	537046	174618	0.325145	664371	464782	459651	691832
74004256		germinal histone H4 gene	LOC611513										1828691	1.97499e+06	1.91729e+06	1.45684e+06	1.42361e+06	1.4617e+06	1.91952e+06	1.86005e+06	1708159	1.72787e+06	223211	0.129183	2840327	2.79874e+06	2.60781e+06	650736	601444	569485	1.67809e+06	1.17598e+06	0.700785	924971	874528	922725	1023303	988920	921244	938066	904363	835640	925973	55777.8	0.0602369	1.1918e+06	1.20207e+06	1169743	1.44069e+06
74004254		Histone H1.5 (Histone H1a)	LOC488305	HIST1H1B	Histone H1.5	Acetylation; Chromosome; Complete proteome; DNA-binding; Direct protein sequencing; Nucleus; Phosphoprotein; Polymorphism; Reference proteome	Nucleus. Chromosome.	DNA binding; nuclear chromatin; nucleosome; nucleosome assembly			Histones H1 are necessary for the condensation of nucleosome chains into higher order structures.		1.61192e+06	1.78566e+06	1.65519e+06	1.43675e+06	1.51254e+06	1.40558e+06	1.25962e+06	1.18559e+06	1.12737e+06	1.44225e+06	222697	0.154409	1.8137e+06	1.69515e+06	1.68973e+06	573288	556966	527729	1.14276e+06	648103	0.567138	1.06259e+06	1.06614e+06	1.05294e+06	972404	932102	887578	1.26969e+06	1.22451e+06	1.28132e+06	1.08325e+06	145347	0.134176	1.18354e+06	1.20928e+06	1.15908e+06	1.27557e+06
74004252		Histone H2A.l (H2A/l)	LOC488304	HIST1H2AJ	Histone H2A type 1-J	Acetylation; Chromosome; Citrullination; DNA-binding; Isopeptide bond; Methylation; Nucleosome core; Nucleus; Phosphoprotein; Ubl conjugation	Nucleus. Chromosome.	DNA binding; nucleosome; nucleosome assembly; nucleus			Core component of nucleosome. Nucleosomes wrap and compact DNA into chromatin, limiting DNA accessibility to the cellular machineries which require DNA as a template. Histones thereby play a central role in transcription regulation, DNA repair, DNA replication and chromosomal stability. DNA accessibility is regulated via a complex set of post-translational modifications of histones, also called h…		916331	880091	863424	472058	466331	452698	1.06578e+06	1.07552e+06	1.00258e+06	799424	262454	0.328304	802005	740841	699467	310201	321962	312176	531109	239245	0.450464	187107	176245	184594	170204	155021	144150	205112	178820	204614	178430	20330.4	0.113941	320443	342601	340025	317331
74004230		H2B histone family, member T	LOC488290	HIST1H2BJ	Histone H2B type 1-J	Acetylation; Antibiotic; Antimicrobial; Chromosome; Complete proteome; DNA-binding; Direct protein sequencing; Glycoprotein; Isopeptide bond; Methylation; Nucleosome core; Nucleus; Phosphoprotein; Reference proteome; Ubl conjugation	Nucleus. Chromosome.	DNA binding; defense response to bacterium; nucleosome; nucleosome assembly; nucleus			Core component of nucleosome. Nucleosomes wrap and compact DNA into chromatin, limiting DNA accessibility to the cellular machineries which require DNA as a template. Histones thereby play a central role in transcription regulation, DNA repair, DNA replication and chromosomal stability. DNA accessibility is regulated via a complex set of post-translational modifications of histones, also called h…		722254	860127	759440	645678	613486	535427	773078	756355	736866	711412	97398.7	0.136909	961365	923734	893931	221102	211527	205653	569552	391460	0.687312	896808	970755	876732	677760	626447	579403	636414	575101	536752	708464	161776	0.228348	552496	556887	525914	735443
74004228		germinal histone H4 gene	LOC611344										564914	4597318	3.78985e+06	381696	3701434	350442	4408918	4394234	5.14645e+06	3.03725e+06	1.99988e+06	0.658452	6.64411e+06	6172889	6342693	2.14953e+06	1.73634e+06	91999.9	3.85626e+06	2.85999e+06	0.74165	3424057	3.51485e+06	3.25863e+06	3.30271e+06	3.20722e+06	3.11029e+06	1.52488e+06	556871	272554	2.46356e+06	1.30635e+06	0.530269	4988012	702338	539893	4.29438e+06
74004226		histone 1, H2ai (predicted)											318646	324962	305177	291882	268682	269324	374862	367577	309578	314521	37666.8	0.119759	244856	233936	216388	87914.7	94134.1	90447.6	161279	77728.9	0.481952	291276	282019	273021	274175	250215	232029	264181	234181	250621	261302	20821.9	0.0796854	210738	213345	219619	248105
74004215		germinal histone H4 gene	LOC611231										34061000	35789000	33500000	24604000	23908000	23426000	38085000	35194000	33029000	3.12884e+07	5.68199e+06	0.1816	46723000	45547000	41777000	16338000	16288000	16151000	3.04707e+07	1.56538e+07	0.513732	21587000	20987000	21465000	19561000	18812000	18167000	19074000	18093000	18147000	1.95437e+07	1.44293e+06	0.0738313	28426000	28247000	28143000	28729000
74004204		germinal histone H4 gene											1.66865e+06	2.43474e+06	2.16614e+06	1.61854e+06	1.78516e+06	1.16786e+06	2.17976e+06	2103390	2.00295e+06	1.90302e+06	382245	0.200862	2.49879e+06	2.44623e+06	2.39023e+06	1.0615e+06	1.06986e+06	1.00372e+06	1.74506e+06	767946	0.44007	1.13386e+06	1.20352e+06	1.19799e+06	1.48659e+06	1.45209e+06	1.38799e+06	1.38469e+06	1.41886e+06	688977	1.26162e+06	248595	0.197045	1.70705e+06	1.47828e+06	1490258	1.77459e+06
74004201		histone 1, H2ai (predicted)											81556.3	266125	219325	97467.9	204926	82448	216741	214151	236360	179900	71848	0.399377	238361	249076	218932	126062	112199	54229.4	166477	79900.6	0.479951	214445	229213	209962	261985	245677	245773	219526	135979	70132.2	203633	61656.3	0.302782	208973	85615.7	74055.4	233560
74004187		Histone H1.4 (Histone H1b)	LOC611113	HIST1H1D	Histone H1.3	Acetylation; Chromosome; Complete proteome; DNA-binding; Direct protein sequencing; Nucleus; Phosphoprotein; Polymorphism; Reference proteome	Nucleus. Chromosome.	DNA binding; nuclear chromatin; nucleosome; nucleosome assembly			Histones H1 are necessary for the condensation of nucleosome chains into higher order structures.		225222	234734	229213	231067	214828	204482	220943	227756	205123	221485	11078.1	0.0500172	232067	230018	214069	192977	198253	191127	209752	18372.9	0.0875932	297179	296252	300802	328817	309839	276466	267205	247356	266272	287799	25368.2	0.0881456	269832	250543	264992	264714
74004178		germinal histone H4 gene	LOC488265										951628	1.22793e+06	1.07761e+06	905209	832386	776100	1.29058e+06	1.27496e+06	1.23808e+06	1.06383e+06	202354	0.190212	1.43355e+06	1420834	1.31799e+06	456442	477019	498659	934081	502079	0.537511	743797	707758	708938	780161	735712	718740	830204	790461	667613	742598	49955.3	0.067271	877109	868758	868531	848967
74004174		tubulin, beta 3											949266	930010	884816	884828	807238	815374	824039	808688	611119	835042	99460.5	0.119108	858607	802581	745266	280116	288239	274713	541587	287708	0.531231	865826	815332	816764	910008	816850	751207	873443	797242	841734	832045	46793	0.0562385	525158	570912	600314	600100
74004134		60S ribosomal protein L6 (TAX-responsive enhancer element binding protein 107) (TAXREB107) (Neoplasm-related protein C140)											58202.7	54063.8	51353.4	56927	50880.9	47570.6	43568.2	37950.9	35866.8	48487.2	7952.91	0.164021	31488	43020	46025.9	49758.1	49647.9	56544	46080.6	8462.23	0.18364	98294.6	90159.5	90379.7	119900	117195	106068	139879	134996	145406	115809	21060.4	0.181856	55109.7	61023.2	75572.2	61979.8
74004024		malate dehydrogenase, mitochondrial											588972	522880	460907	480550	444321	484846	637572	558049	514282	521376	63308.2	0.121425	492015	486275	487911	313725	321198	311587	402119	94954.2	0.236135	897869	882323	844027	612144	578994	593121	757485	766689	877903	756728	131035	0.17316	747857	314837	379064	759518
74004019		ribosomal protein L4 isoform 2											1.30105e+06	1.32729e+06	1.23979e+06	1.10221e+06	1.01315e+06	995766	974723	973010	875700	1.08919e+06	162448	0.149146	958814	917550	842201	326560	341312	345042	621913	313706	0.504421	929437	890823	865932	1.03465e+06	924516	882122	1.21682e+06	1.10354e+06	1112524	995596	125442	0.125997	733612	763482	767922	640459
74003992		tubulin, beta 2	Tubb2a	TUBB2A	tubulin, beta 2A	Cytoplasm; Cytoskeleton; Direct protein sequencing; GTP-binding; Microtubule; Nucleotide-binding; Phosphoprotein; Polymorphism;	Cytoplasm > cytoskeleton.	'de novo' posttranslational protein folding; GTP binding; GTPase activity; cytoplasm; microtubule; microtubule-based movement; protein binding; protein polymerization; structural molecule activity			Tubulin is the major constituent of microtubules. It binds two moles of GTP, one at an exchangeable site on the beta chain and one at a non-exchangeable site on the alpha-chain (By similarity).	High expression in brain, where it represents 30% of all beta-tubulins.	611352	678606	654221	622717	663780	616708	596996	548474	521404	612695	51842.9	0.0846144	638702	628224	595607	416470	407031	435774	520301	111439	0.214181	946378	884036	890395	1044893	1.01964e+06	983940	1.23319e+06	919768	851684	974880	116259	0.119255	582156	574208	511419	619079
74003979		Histone H1.2 (H1d)	LOC488264	HIST1H1C	Histone H1.2	Acetylation; Chromosome; DNA-binding; Direct protein sequencing; Isopeptide bond; Methylation; Nucleus; Phosphoprotein; Polymorphism; Ubl conjugation	Nucleus. Chromosome.	DNA binding; nucleosome; nucleosome assembly; nucleus			Histones H1 are necessary for the condensation of nucleosome chains into higher order structures.		335301	433838	373136	291634	325849	282154	351748	293435	267683	328309	52579.9	0.160154	201540	238936	209574	269988	269370	273498	243817	32257.2	0.1323	433225	438349	431905	545169	520812	514961	462438	470578	377983	466158	52975	0.113642	153990	173002	158275	179060
74003975		histone 1, H2ai (predicted) isoform 3	HIST3H3	HIST3H3	Histone H3.1t	Acetylation; Chromosome; Citrullination; Complete proteome; DNA-binding; Methylation; Nucleosome core; Nucleus; Phosphoprotein; Reference proteome; Ubl conjugation	Nucleus. Chromosome.	DNA binding; nucleoplasm; nucleosome; nucleosome assembly; protein binding; telomere maintenance			Core component of nucleosome. Nucleosomes wrap and compact DNA into chromatin, limiting DNA accessibility to the cellular machineries which require DNA as a template. Histones thereby play a central role in transcription regulation, DNA repair, DNA replication and chromosomal stability. DNA accessibility is regulated via a complex set of post-translational modifications of histones, also called h…	Expressed in testicular cells.	16153000	28158000	23840000	14641000	16967000	12809000	31755000	29854000	28430000	2.25119e+07	7.37637e+06	0.327665	38874000	38858000	36542000	13552000	13354000	12838000	2.56697e+07	1.36357e+07	0.531198	13919000	13865000	13298000	12163000	11518000	11112000	12323000	10690000	7549559	1.18264e+07	1.97638e+06	0.167116	25447000	24860000	20130000	25329000
74003971		histone 1, H2ai (predicted) isoform 1											1.57136e+06	2.53764e+06	2.06029e+06	1.48675e+06	1.83584e+06	1.24059e+06	2406386	2.24262e+06	2151951	1.94816e+06	442496	0.227135	2.6179e+06	2747901	2.45661e+06	1.06697e+06	1092613	1.06697e+06	1.84149e+06	844197	0.458431	1.66604e+06	1.63907e+06	1542448	1.85454e+06	1.79334e+06	1.72415e+06	1.75215e+06	1.61308e+06	1239291	1.64712e+06	180357	0.109498	1.89868e+06	1890986	1.74184e+06	1835237
74003925		60S acidic ribosomal protein P0 (L10E) isoform 7											63811.2	186923	159233	44376.4	129304	48016.7	142473	130439	166142	118969	53497.4	0.449676	242642	255227	249803	115199	120071	58424.5	173561	85765	0.494149	192072	182009	180327	149270	156074	152725	114934	48021.6	46268.3	135745	55135.9	0.406174	195282	224763	130513	170036
74003923		60S acidic ribosomal protein P0 (L10E) isoform 6											526862	529170	508127	423111	401670	410782	392029	403683	375896	441259	61706	0.139841	524409	486644	456534	186418	165212	185574	334132	171389	0.512937	399508	374033	350661	422686	365891	359295	361612	346232	351690	370179	25343.9	0.0684641	175156	173071	204572	253553
74003919		60S acidic ribosomal protein P0 (L10E) isoform 2	RPLP0	RPLP0	60S acidic ribosomal protein P0	Acetylation; Complete proteome; Cytoplasm; Direct protein sequencing; Host-virus interaction; Nucleus; Phosphoprotein; Reference proteome; Ribonucleoprotein; Ribosomal protein	Nucleus. Cytoplasm.	RNA binding; SRP-dependent cotranslational protein targeting to membrane; cytosolic large ribosomal subunit; interspecies interaction between organisms; nuclear-transcribed mRNA catabolic process, nonsense-mediated decay; nucleus; protein binding; ribosome biogenesis; structural constituent of ribosome; translational elongation; translational initiation; translational termination; viral transcrip…			Ribosomal protein P0 is the functional equivalent of E.coli protein L10.		204552	291974	262380	186266	242500	161374	261858	253052	202772	229637	42722.7	0.186045	1.42551e+06	1.19358e+06	1.29676e+06	516555	557738	158758	858150	514368	0.599392	307471	301237	307199	267186	241801	233824	264163	224220	171306	257601	45224.6	0.175561	1.66179e+06	1585270	250001	1.85798e+06
74003828		peptidase (prosome, macropain) 26S subunit, ATPase 1 isoform 2	psmc1	PSMC1	proteasome (prosome, macropain) 26S subunit, ATPase, 1	ATP-binding; Acetylation; Cytoplasm; Direct protein sequencing; Isopeptide bond; Lipoprotein; Myristate; Nucleotide-binding; Nucleus; Phosphoprotein; Proteasome; Ubl conjugation	Cytoplasm. Nucleus.	ATP binding; ATPase activity; DNA damage response, signal transduction by p53 class mediator resulting in cell cycle arrest; G1/S transition of mitotic cell cycle; M/G1 transition of mitotic cell cycle; S phase of mitotic cell cycle; anaphase-promoting complex-dependent proteasomal ubiquitin-dependent protein catabolic process; antigen processing and presentation of exogenous peptide antigen via …			The 26S protease is involved in the ATP-dependent degradation of ubiquitinated proteins. The regulatory (or ATPase) complex confers ATP dependency and substrate specificity to the 26S complex.		325355	312077	293238	267112	251253	225366	368624	388621	344027	308408	54460.5	0.176586	290318	370989	329309	148082	150326	135170	237366	104980	0.442272	224445	226284	216843	224368	209156	190700	252402	233343	246907	224939	18697.3	0.0831219	306044	291766	294773	293438
74003826		peptidase (prosome, macropain) 26S subunit, ATPase 1 isoform 3	psmc1	PSMC1	proteasome (prosome, macropain) 26S subunit, ATPase, 1	ATP-binding; Acetylation; Cytoplasm; Direct protein sequencing; Isopeptide bond; Lipoprotein; Myristate; Nucleotide-binding; Nucleus; Phosphoprotein; Proteasome; Ubl conjugation	Cytoplasm. Nucleus.	ATP binding; ATPase activity; DNA damage response, signal transduction by p53 class mediator resulting in cell cycle arrest; G1/S transition of mitotic cell cycle; M/G1 transition of mitotic cell cycle; S phase of mitotic cell cycle; anaphase-promoting complex-dependent proteasomal ubiquitin-dependent protein catabolic process; antigen processing and presentation of exogenous peptide antigen via …			The 26S protease is involved in the ATP-dependent degradation of ubiquitinated proteins. The regulatory (or ATPase) complex confers ATP dependency and substrate specificity to the 26S complex.		645636	602652	550124	452492	416414	414097	766468	706787	647867	578060	128293	0.221938	1.18527e+06	1.14413e+06	1.05917e+06	455628	449673	431176	787508	376946	0.478657	187227	178459	173917	147027	140142	141218	134065	134779	131750	152065	21596.2	0.142019	385708	354250	381419	363271
74003822		tubulin, beta isoform 4											3.40656e+06	3.43678e+06	3.17744e+06	3.34326e+06	3223292	3.13509e+06	3.83113e+06	3.48906e+06	2.30994e+06	3.26139e+06	413020	0.126639	3677800	3.80073e+06	3.50677e+06	1.94613e+06	1873337	1.80503e+06	2.7683e+06	984201	0.355525	5.99333e+06	5654596	5486825	4.18029e+06	3805760	3.55537e+06	5.71134e+06	5.25952e+06	5.33879e+06	4.99842e+06	903147	0.180686	4.2754e+06	4.21187e+06	4347574	4.15164e+06
74003816		tubulin, beta isoform 1											1509477	1.78697e+06	1.6936e+06	1.36609e+06	1.42706e+06	1.22248e+06	1.56944e+06	1533954	1.49962e+06	1.51208e+06	167650	0.110874	1.32042e+06	1.31766e+06	1.26326e+06	519476	534497	570601	920986	416511	0.452244	1.75654e+06	1.61194e+06	1.67677e+06	1318837	1.31139e+06	1174797	1.6418e+06	1422975	1.18327e+06	1.45537e+06	221407	0.152131	862412	881933	972020	986039
74003806		Placental thrombin inhibitor (Cytoplasmic antiproteinase) (CAP) (Protease inhibitor 6) (PI-6) (Serpin B6) isoform 2	serpinb6	SERPINB6	serpin peptidase inhibitor, clade B (ovalbumin), member 6	Cytoplasm; Deafness; Direct protein sequencing; Non-syndromic deafness; Polymorphism; Protease inhibitor; Serine protease inhibitor	Cytoplasm.	centrosome; cytosol; protease binding; protein complex; regulation of proteolysis; serine-type endopeptidase inhibitor activity			May be involved in the regulation of serine proteinases present in the brain or extravasated from the blood (By similarity). Inhibitor of cathepsin G, kallikrein-8 and thrombin. May play an important role in the inner ear in the protection against leakage of lysosomal content during stress and loss of this protection results in cell death and sensorineural hearing loss.	Expressed in keratinocytes (at protein level). Highest levels in skeletal muscle. Also found in placenta, cardiac muscle, lung, liver, kidney and pancreas. Expressed in the inner ear hair cells. Expressed abundantly by normal mast cells in different tissues and by mast cells in mastocytoma lesions.	340894	369619	328987	299637	257796	252934	407982	386742	355945	333393	54353	0.16303	255468	273897	263380	100286	88480.3	84923.2	177739	95082.5	0.534956	465128	455890	418318	282402	264196	238881	392149	320074	356142	354798	83603.5	0.235637	396607	398689	462941	451828
74003804		Placental thrombin inhibitor (Cytoplasmic antiproteinase) (CAP) (Protease inhibitor 6) (PI-6) (Serpin B6) isoform 3	serpinb6	SERPINB6	serpin peptidase inhibitor, clade B (ovalbumin), member 6	Cytoplasm; Deafness; Direct protein sequencing; Non-syndromic deafness; Polymorphism; Protease inhibitor; Serine protease inhibitor	Cytoplasm.	centrosome; cytosol; protease binding; protein complex; regulation of proteolysis; serine-type endopeptidase inhibitor activity			May be involved in the regulation of serine proteinases present in the brain or extravasated from the blood (By similarity). Inhibitor of cathepsin G, kallikrein-8 and thrombin. May play an important role in the inner ear in the protection against leakage of lysosomal content during stress and loss of this protection results in cell death and sensorineural hearing loss.	Expressed in keratinocytes (at protein level). Highest levels in skeletal muscle. Also found in placenta, cardiac muscle, lung, liver, kidney and pancreas. Expressed in the inner ear hair cells. Expressed abundantly by normal mast cells in different tissues and by mast cells in mastocytoma lesions.	74633.6	124662	105643	113013	106457	97300.5	115574	115179	62456.6	101658	20492.6	0.201585	132467	118743	123272	58679.2	54825.2	53697.9	90280.8	38137.4	0.42243	568894	553476	568238	602511	594366	589347	520185	497003	96551.1	510063	158877	0.311484	430490	439322	500717	412596
74003709		eukaryotic translation elongation factor 1 alpha 1											1508583	1.57591e+06	1.5242e+06	1.36921e+06	1.24083e+06	1.25231e+06	1.66056e+06	1.61463e+06	1.4211e+06	1.46304e+06	152027	0.103912	1.83396e+06	1.8748e+06	1.67565e+06	693988	703185	652133	1.23895e+06	612770	0.494587	1.28516e+06	1.24264e+06	1.23037e+06	1.20019e+06	1.15296e+06	1.05614e+06	1162773	1.0338e+06	1.07525e+06	1.15992e+06	88752.8	0.0765164	1.0381e+06	1063570	1.04672e+06	1193840
74003649		fibronectin type III domain containing 3B isoform 1	FNDC3B	FNDC3B	fibronectin type III domain containing 3B	Alternative splicing; Membrane; Phosphoprotein; Polymorphism; Repeat; Transmembrane; Transmembrane helix	Membrane; Single-pass membrane protein.	endoplasmic reticulum; integral to membrane			May be a positive regulator of adipogenesis.	Predominantly expressed in white adipose tissue (WAT) especially in the stromal vascular cells. Expressed in adipocyte differentiable 3T3-L1 cells but not in the non-adipogenic cell line NIH-3T3. Expression increased in the early stage of adipogenesis.	170240	173965	172989	150597	142900	135539	199076	199638	197158	171345	24413.8	0.142484	147369	133153	132305	57755.3	57268.1	50143.2	96332.2	45611.7	0.473484	110160	112016	109516	98519.8	88880.8	80934.7	121892	103548	113938	104378	12947.4	0.124043	70120.8	72468.2	68216.1	64417
74003516		LIM domain containing preferred translocation partner in lipoma isoform 2											683310	670844	635712	514816	490286	463343	549191	704453	658699	596739	92226.2	0.15455	455385	496236	481622	185252	175770	169120	327231	165481	0.505702	1.06947e+06	975947	913362	571158	483944	458596	777978	641572	637459	725498	220026	0.303275	588387	583610	614767	633372
74003514		LIM domain containing preferred translocation partner in lipoma isoform 1	lpp	LPP	LIM domain containing preferred translocation partner in lipoma	Activator; Cell adhesion; Cell junction; Cell membrane; Chromosomal rearrangement; Cytoplasm; LIM domain; Membrane; Metal-binding; Nucleus; Phosphoprotein; Polymorphism; Repeat; Zinc	Nucleus. Cytoplasm. Cell junction. Cell membrane.	cell adhesion; cytoplasm; focal adhesion; nucleus; protein binding; zinc ion binding			May play a structural role at sites of cell adhesion in maintaining cell shape and motility. In addition to these structural functions, it may also be implicated in signaling events and activation of gene transcription. May be involved in signal transduction from cell adhesion sites to the nucleus allowing successful integration of signals arising from soluble factors and cell-cell adhesion sites…	Expressed in a wide variety of tissues but no or very low expression in brain and peripheral leukocytes.	1.10628e+06	1.24995e+06	1.17833e+06	1.0155e+06	1.11136e+06	972763	1.10216e+06	1.05888e+06	1.01909e+06	1.09048e+06	86273.6	0.0791153	956866	953917	906085	453771	440721	420884	688707	274925	0.399191	2.19155e+06	2150024	2147123	1.77728e+06	1.75885e+06	1.6878e+06	2.412e+06	2.30391e+06	2.04461e+06	2.05257e+06	256244	0.12484	1066512	1.11841e+06	1.13983e+06	1.25582e+06
74003468		eukaryotic translation initiation factor 4A2 isoform 2	EIF4A2	EIF4A2	eukaryotic translation initiation factor 4A2	ATP-binding; Acetylation; Alternative splicing; Helicase; Host-virus interaction; Hydrolase; Initiation factor; Nucleotide-binding; Polymorphism; Protein biosynthesis; RNA-binding;		ATP binding; ATP-dependent helicase activity; cytokine-mediated signaling pathway; cytosol; eukaryotic translation initiation factor 4F complex; interspecies interaction between organisms; nuclear-transcribed mRNA poly(A) tail shortening; protein binding; regulation of translational initiation; translation initiation factor activity		ATP + H(2)O = ADP + phosphate.	ATP-dependent RNA helicase which is a subunit of the eIF4F complex involved in cap recognition and is required for mRNA binding to ribosome. In the current model of translation initiation, eIF4A unwinds RNA secondary structures in the 5'-UTR of mRNAs which is necessary to allow efficient binding of the small ribosomal subunit, and subsequent scanning for the initiator codon.		1.52137e+06	2128882	1.81838e+06	1584055	1.63806e+06	1.3869e+06	2.15867e+06	2.03924e+06	1.89205e+06	1.7964e+06	279256	0.155453	2.35193e+06	2460244	2.34958e+06	1.01141e+06	1.02217e+06	952455	1.6913e+06	763796	0.451603	5.72375e+06	5.77994e+06	5.72163e+06	5794620	5.63289e+06	5370188	5127096	4823828	4740122	5.41267e+06	418914	0.0773951	3.75233e+06	3.77862e+06	2.07381e+06	3868621
74003462		eukaryotic translation initiation factor 4A2 isoform 7	EIF4A2	EIF4A2	eukaryotic translation initiation factor 4A2	ATP-binding; Acetylation; Alternative splicing; Helicase; Host-virus interaction; Hydrolase; Initiation factor; Nucleotide-binding; Polymorphism; Protein biosynthesis; RNA-binding;		ATP binding; ATP-dependent helicase activity; cytokine-mediated signaling pathway; cytosol; eukaryotic translation initiation factor 4F complex; interspecies interaction between organisms; nuclear-transcribed mRNA poly(A) tail shortening; protein binding; regulation of translational initiation; translation initiation factor activity		ATP + H(2)O = ADP + phosphate.	ATP-dependent RNA helicase which is a subunit of the eIF4F complex involved in cap recognition and is required for mRNA binding to ribosome. In the current model of translation initiation, eIF4A unwinds RNA secondary structures in the 5'-UTR of mRNAs which is necessary to allow efficient binding of the small ribosomal subunit, and subsequent scanning for the initiator codon.		1.25855e+06	1.44127e+06	1.31361e+06	1.19791e+06	1214283	1.06091e+06	879909	866270	827573	1.11781e+06	219614	0.196468	1.03275e+06	1.05518e+06	972006	355611	347855	352192	685934	366950	0.534964	1.10652e+06	1.04749e+06	1.0171e+06	964212	846442	771872	1.35271e+06	1.11971e+06	1.23975e+06	1.05176e+06	181283	0.172362	622666	652111	694951	769594
74003456	74003468, 74003474	eukaryotic translation initiation factor 4A2 isoform 4	EIF4A2	EIF4A2	eukaryotic translation initiation factor 4A2	ATP-binding; Acetylation; Alternative splicing; Helicase; Host-virus interaction; Hydrolase; Initiation factor; Nucleotide-binding; Polymorphism; Protein biosynthesis; RNA-binding;		ATP binding; ATP-dependent helicase activity; cytokine-mediated signaling pathway; cytosol; eukaryotic translation initiation factor 4F complex; interspecies interaction between organisms; nuclear-transcribed mRNA poly(A) tail shortening; protein binding; regulation of translational initiation; translation initiation factor activity		ATP + H(2)O = ADP + phosphate.	ATP-dependent RNA helicase which is a subunit of the eIF4F complex involved in cap recognition and is required for mRNA binding to ribosome. In the current model of translation initiation, eIF4A unwinds RNA secondary structures in the 5'-UTR of mRNAs which is necessary to allow efficient binding of the small ribosomal subunit, and subsequent scanning for the initiator codon.		36376.4	44327.1	41361.9	27192	29395.1	28335.4	52511	38055.5	36808	37151.4	8244.26	0.22191	77267.7	77643.8	76055.6	19546	17579.6	21826.7	48319.9	31438.6	0.650635	32878.2	30440.6	30619.4	25086	27043.2	19533.4	46803.3	26422.4	28788.3	29735	7477.35	0.251466	38792.5	42926	45081.3	52837
74003456	74003462, 74003468, 74003474	eukaryotic translation initiation factor 4A2 isoform 4	EIF4A2	EIF4A2	eukaryotic translation initiation factor 4A2	ATP-binding; Acetylation; Alternative splicing; Helicase; Host-virus interaction; Hydrolase; Initiation factor; Nucleotide-binding; Polymorphism; Protein biosynthesis; RNA-binding;		ATP binding; ATP-dependent helicase activity; cytokine-mediated signaling pathway; cytosol; eukaryotic translation initiation factor 4F complex; interspecies interaction between organisms; nuclear-transcribed mRNA poly(A) tail shortening; protein binding; regulation of translational initiation; translation initiation factor activity		ATP + H(2)O = ADP + phosphate.	ATP-dependent RNA helicase which is a subunit of the eIF4F complex involved in cap recognition and is required for mRNA binding to ribosome. In the current model of translation initiation, eIF4A unwinds RNA secondary structures in the 5'-UTR of mRNAs which is necessary to allow efficient binding of the small ribosomal subunit, and subsequent scanning for the initiator codon.		131757	534539	426288	217638	301833	80112.3	399312	411100	447371	327772	154670	0.471883	750439	685219	692090	249686	240128	287716	484213	248066	0.512308	256194	253095	241673	168058	161649	148431	243430	218002	45420.1	192883	69384.2	0.359721	337652	230792	173747	360496
74003452		Alpha-2-HS-glycoprotein precursor (Fetuin-A) (Alpha-2-Z-globulin) (Ba-alpha-2-glycoprotein) isoform 1	AHSG	AHSG	alpha-2-HS-glycoprotein	Direct protein sequencing; Disulfide bond; Glycoprotein; Mineral balance; Phosphoprotein; Polymorphism; Repeat; Secreted; Signal	Secreted.	acute-phase response; cysteine-type endopeptidase inhibitor activity; extracellular space; negative regulation of bone mineralization; negative regulation of insulin receptor signaling pathway; pinocytosis; positive regulation of phagocytosis; regulation of inflammatory response; skeletal system development			Promotes endocytosis, possesses opsonic properties and influences the mineral phase of bone. Shows affinity for calcium and barium ions.	Synthesized in liver and selectively concentrated in bone matrix. Secreted in plasma. It is also found in dentin in much higher quantities than other plasma proteins.	68704.7	68843.9	68210.4	52739.4	55694.3	55309.8	70948	67997	68505.2	64105.9	7237.74	0.112903	84949.6	91305	85002.3	38376.8	46236.6	46733.3	65433.9	24014.3	0.367001	39926.4	36575.3	37751	45969.5	41925	44399.8	45105.5	40695.7	43197.2	41727.3	3267.49	0.0783058	65115.4	60551.6	65928.2	65790.7
74003450		Alpha-2-HS-glycoprotein precursor (Fetuin-A) (Alpha-2-Z-globulin) (Ba-alpha-2-glycoprotein) isoform 2	AHSG	AHSG	alpha-2-HS-glycoprotein	Direct protein sequencing; Disulfide bond; Glycoprotein; Mineral balance; Phosphoprotein; Polymorphism; Repeat; Secreted; Signal	Secreted.	acute-phase response; cysteine-type endopeptidase inhibitor activity; extracellular space; negative regulation of bone mineralization; negative regulation of insulin receptor signaling pathway; pinocytosis; positive regulation of phagocytosis; regulation of inflammatory response; skeletal system development			Promotes endocytosis, possesses opsonic properties and influences the mineral phase of bone. Shows affinity for calcium and barium ions.	Synthesized in liver and selectively concentrated in bone matrix. Secreted in plasma. It is also found in dentin in much higher quantities than other plasma proteins.	313981	325769	308841	247019	249814	222929	334809	370289	348116	302396	50767.8	0.167885	185065	190668	195407	97137.5	82982.4	49391.6	133442	64355.5	0.482273	383047	360898	305179	263679	278441	256078	220803	299614	188208	283994	62057.8	0.218518	272399	254197	274699	220948
74003444		glyceraldehyde-3-phosphate dehydrogenase	LOC607512										626174	601129	585880	685390	655109	653255	396512	400653	372848	552994	125951	0.227762	400014	369560	374913	200413	177052	188829	285130	106320	0.372882	293288	262441	275261	641020	560763	594905	675162	654053	643630	511169	178948	0.350075	383091	400873	390425	398716
74003415		proteasome 26S non-ATPase subunit 2	PSMD2	PSMD2	proteasome (prosome, macropain) 26S subunit, non-ATPase, 2	Acetylation; Direct protein sequencing; Phosphoprotein; Polymorphism; Proteasome; Repeat		DNA damage response, signal transduction by p53 class mediator resulting in cell cycle arrest; G1/S transition of mitotic cell cycle; M/G1 transition of mitotic cell cycle; S phase of mitotic cell cycle; anaphase-promoting complex-dependent proteasomal ubiquitin-dependent protein catabolic process; antigen processing and presentation of exogenous peptide antigen via MHC class I, TAP-dependent; ap…			Acts as a regulatory subunit of the 26 proteasome which is involved in the ATP-dependent degradation of ubiquitinated proteins.; Binds to the intracellular domain of tumor necrosis factor type 1 receptor. The binding domain of TRAP1 and TRAP2 resides outside the death domain of TNFR1.	Found in skeletal muscle, liver, heart, brain, kidney, pancreas, lung and placenta.	3.25843e+06	3.59723e+06	3.26493e+06	1.85274e+06	1.75355e+06	1.60756e+06	4.38806e+06	4.62412e+06	4.21487e+06	3.1735e+06	1.17643e+06	0.370704	3.86431e+06	3.67426e+06	3.50849e+06	1559995	1.51664e+06	1.35031e+06	2.579e+06	1.21591e+06	0.471467	2.12412e+06	2101753	1929104	1.7109e+06	1.52998e+06	1.22941e+06	1.61036e+06	1.42766e+06	1.35757e+06	1.66898e+06	323082	0.19358	3288562	3315753	3.17174e+06	3227543
74003330		adaptor-related protein complex 2, mu 1 subunit isoform 24											212544	217853	193256	145366	139717	116055	247819	239421	218774	192312	47233.9	0.245611	186199	281701	260008	83432.4	80402.7	79980.1	161954	93891.3	0.579741	169533	148752	141145	100815	90121.9	81173.3	107962	104594	107846	116882	29449.2	0.251956	252465	279348	301931	302632
74003312		adaptor-related protein complex 2, mu 1 subunit isoform 15											141716	155743	153451	142620	127874	130733	167221	165415	149950	148303	13861	0.0934642	144412	123651	107980	86360.4	83968.3	82825.1	104866	25264.3	0.240919	204612	212898	200808	189084	177243	171028	169217	163487	133627	180223	24572.8	0.136347	302097	277511	307258	270123
74003310		adaptor-related protein complex 2, mu 1 subunit isoform 14											1.56579e+06	1.56931e+06	1.57678e+06	1.14164e+06	1.07559e+06	1.08128e+06	1.57815e+06	1507548	1.44442e+06	1.39339e+06	225237	0.161647	1.15989e+06	1.15007e+06	1.11649e+06	529520	523886	489054	828151	344547	0.416044	1.54152e+06	1.51444e+06	1.63566e+06	1.61315e+06	1.62234e+06	1.6392e+06	1.45748e+06	1.39955e+06	1.40102e+06	1.53604e+06	98417.3	0.0640721	1176647	1.18551e+06	1.1914e+06	1.32198e+06
74003306		adaptor-related protein complex 2, mu 1 subunit isoform b isoform 12											1.20184e+06	1.30086e+06	1.18028e+06	1.0632e+06	1.14449e+06	1.14533e+06	1354000	1.34609e+06	1.3523e+06	1.23204e+06	108604	0.0881497	1.37133e+06	1.4892e+06	1.438e+06	933168	974846	918241	1.18746e+06	272019	0.229076	1.84918e+06	1.8983e+06	1.75357e+06	1.55826e+06	1.49126e+06	1.43584e+06	1.40288e+06	1.19002e+06	1.3252e+06	1.54495e+06	242474	0.156947	966001	1.06457e+06	1.04287e+06	960676
74003070		Succinate dehydrogenase [ubiquinone] flavoprotein subunit, mitochondrial precursor (Fp) (Flavoprotein subunit of complex II) isoform 4	SDHA	SDHA	succinate dehydrogenase complex, subunit A, flavoprotein (Fp)	Acetylation; Cardiomyopathy; Direct protein sequencing; Disease mutation; Electron transport; FAD; Flavoprotein; Leigh syndrome; Membrane; Mitochondrion; Mitochondrion inner membrane; Oxidoreductase; Phosphoprotein; Polymorphism; Transit peptide; Transport; Tricarboxylic acid cycle; Tumor suppressor	Mitochondrion inner membrane; Peripheral membrane protein; Matrix side.	electron carrier activity; flavin adenine dinucleotide binding; mitochondrial respiratory chain complex II; nervous system development; protein binding; respiratory electron transport chain; succinate dehydrogenase (ubiquinone) activity; succinate metabolic process; transport; tricarboxylic acid cycle	Carbohydrate metabolism; tricarboxylic acid cycle; fumarate from succinate (eukaryal route): step 1/1.	Succinate + ubiquinone = fumarate + ubiquinol.	Flavoprotein (FP) subunit of succinate dehydrogenase (SDH) that is involved in complex II of the mitochondrial electron transport chain and is responsible for transferring electrons from succinate to ubiquinone (coenzyme Q). Can act as a tumor suppressor.		95609.7	139281	120066	106938	96322.2	82777.6	159104	187700	186323	130458	39702.5	0.304331	100124	111175	97434	61935.7	66222.7	65045	83655.9	21634.9	0.258618	85911	78649.7	76757.1	72657.5	67266.1	68554.2	66082.9	64218	66962.5	71895.4	7210.49	0.100291	158562	160285	161282	126312
74003064		Succinate dehydrogenase [ubiquinone] flavoprotein subunit, mitochondrial precursor (Fp) (Flavoprotein subunit of complex II) isoform 1	SDHA	SDHA	succinate dehydrogenase complex, subunit A, flavoprotein (Fp)	Acetylation; Cardiomyopathy; Direct protein sequencing; Disease mutation; Electron transport; FAD; Flavoprotein; Leigh syndrome; Membrane; Mitochondrion; Mitochondrion inner membrane; Oxidoreductase; Phosphoprotein; Polymorphism; Transit peptide; Transport; Tricarboxylic acid cycle; Tumor suppressor	Mitochondrion inner membrane; Peripheral membrane protein; Matrix side.	electron carrier activity; flavin adenine dinucleotide binding; mitochondrial respiratory chain complex II; nervous system development; protein binding; respiratory electron transport chain; succinate dehydrogenase (ubiquinone) activity; succinate metabolic process; transport; tricarboxylic acid cycle	Carbohydrate metabolism; tricarboxylic acid cycle; fumarate from succinate (eukaryal route): step 1/1.	Succinate + ubiquinone = fumarate + ubiquinol.	Flavoprotein (FP) subunit of succinate dehydrogenase (SDH) that is involved in complex II of the mitochondrial electron transport chain and is responsible for transferring electrons from succinate to ubiquinone (coenzyme Q). Can act as a tumor suppressor.		250617	268181	241867	178753	189318	176630	352592	344300	317100	257706	68851.7	0.267171	402963	396715	391763	154533	141446	163558	275163	133859	0.486471	219343	210887	200504	162824	154328	148006	159330	142528	141302	171006	30620.3	0.17906	669930	723361	641900	673280
74003045		NOL1/NOP2/Sun domain family 2 protein isoform 3	nsun2	NSUN2	NOP2/Sun domain family, member 2	Cytoplasm; Direct protein sequencing; Methyltransferase; Nucleus; Phosphoprotein; Polymorphism; RNA-binding; S-adenosyl-L-methionine; Transferase; tRNA processing; tRNA-binding	Nucleus > nucleolus. Cytoplasm.	cytoplasm; nucleolus; tRNA (cytosine-5-)-methyltransferase activity; tRNA binding		S-adenosyl-L-methionine + cytosine(34) in tRNA precursor = S-adenosyl-L-homocysteine + 5-methylcytosine(34) in tRNA precursor.	RNA methyltransferase that methylates tRNAs, and possibly RNA polymerase III transcripts. Methylates cytosine to 5-methylcytosine (m5C) at position 34 of intron-containing tRNA(Leu)(CAA) precursors. Not able to modify tRNAs at positions 48 or 49. May act downstream of Myc to regulate epidermal cell growth and proliferation.		54098.4	121059	102027	54472.4	94755.6	46608.7	120925	165238	156950	101793	43894.3	0.431213	122701	138690	124544	82790.5	68959	32094.8	94963.2	40824.7	0.4299	81649.3	72357.6	71046.3	69468.3	60347.5	59854.7	89083.6	63153.1	27678.3	66071	17327.7	0.262259	141839	94914.1	85519	139090
74003011		T-complex protein 1, epsilon subunit (TCP-1-epsilon) (CCT-epsilon) isoform 2	cct5	CCT4	chaperonin containing TCP1, subunit 4 (delta)	ATP-binding; Acetylation; Chaperone; Cytoplasm; Cytoskeleton; Direct protein sequencing; Nucleotide-binding; Polymorphism;	Cytoplasm. Melanosome. Cytoplasm > cytoskeleton > centrosome.	'de novo' posttranslational protein folding; ATP binding; centrosome; melanosome; nucleus; unfolded protein binding			Molecular chaperone; assists the folding of proteins upon ATP hydrolysis. As part of the BBS/CCT complex may play a role in the assembly of BBSome, a complex involved in ciliogenesis regulating transports vesicles to the cilia. Known to play a role, in vitro, in the folding of actin and tubulin.		1.39612e+06	1.4508e+06	1.36565e+06	1.38259e+06	1.3e+06	1.18644e+06	1.88114e+06	1.87713e+06	1.61252e+06	1.49471e+06	245782	0.164435	1866769	1.84796e+06	1.68451e+06	1.07982e+06	1.05789e+06	1.04272e+06	1.42994e+06	410198	0.286863	1.44735e+06	1.3799e+06	1.40181e+06	1296944	1.22273e+06	1.17453e+06	1.2736e+06	1.19546e+06	1.11616e+06	1.27872e+06	112657	0.0881016	1756375	1.55172e+06	1.60467e+06	1.68481e+06
74003009		T-complex protein 1, epsilon subunit (TCP-1-epsilon) (CCT-epsilon) isoform 1	cct5	CCT5	chaperonin containing TCP1, subunit 5 (epsilon)	ATP-binding; Acetylation; Chaperone; Cytoplasm; Cytoskeleton; Direct protein sequencing; Disease mutation; Neuropathy; Nucleotide-binding; Polymorphism;	Cytoplasm. Cytoplasm > cytoskeleton > centrosome.	'de novo' posttranslational protein folding; ATP binding; centrosome; nucleolus; response to virus; unfolded protein binding			Molecular chaperone; assists the folding of proteins upon ATP hydrolysis. As part of the BBS/CCT complex may play a role in the assembly of BBSome, a complex involved in ciliogenesis regulating transports vesicles to the cilia. Known to play a role, in vitro, in the folding of actin and tubulin.		2.76332e+06	3.06755e+06	2854660	2.11354e+06	2.04794e+06	1965281	3056080	3007381	2.84722e+06	2.63588e+06	457973	0.173746	3.04499e+06	2.85234e+06	2.73588e+06	1.3403e+06	1.1717e+06	1.18377e+06	2.05483e+06	908790	0.44227	3.05325e+06	2997879	2.94978e+06	3.00535e+06	2.95032e+06	2842623	2.71341e+06	2.59496e+06	2.54846e+06	2.85067e+06	187754	0.0658629	2.21731e+06	2.18543e+06	2.1927e+06	2.50268e+06
74002853		Follistatin-related protein 1 precursor (Follistatin-like 1)	FSTL1	FSTL1	follistatin-like 1	Direct protein sequencing; Disulfide bond; Glycoprotein; Heparin-binding; Repeat; Secreted; Signal	Secreted.	BMP signaling pathway; calcium ion binding; extracellular space; heparin binding			May modulate the action of some growth factors on cell proliferation and differentiation. Binds heparin (By similarity).	Overexpressed in synovial tissues from rheumatoid arthritis.	49662.1	49403.6	47630.9	49120.6	51433.5	50985.3	20245.4	19600.2	16970.4	39450.2	15446	0.391532	17625.2	66061.3	68465.1	38174	40633.6	36760.7	44620	19371.3	0.434141	258169	265516	264434	220398	216741	214500	285076	273371	271611	252202	27291.1	0.108211	426636	437219	468820	250088
74002782		ribosomal protein L35a isoform 4	RpL35A	RPL35A	ribosomal protein L35a	Acetylation; Diamond-Blackfan anemia; Disease mutation; RNA-binding; Ribonucleoprotein; Ribosomal protein; tRNA-binding		SRP-dependent cotranslational protein targeting to membrane; cytosolic large ribosomal subunit; nuclear-transcribed mRNA catabolic process, nonsense-mediated decay; rRNA processing; ribosomal large subunit biogenesis; structural constituent of ribosome; tRNA binding; translational elongation; translational initiation; translational termination; viral transcription			Required for the proliferation and viability of hematopoietic cells. Plays a role in 60S ribosomal subunit formation. The protein was found to bind to both initiator and elongator tRNAs and consequently was assigned to the P site or P and A site.		624724	1.2143e+06	1.00101e+06	809819	1287579	626118	858997	799315	800840	891411	234285	0.262825	1.27885e+06	1.18822e+06	1.03151e+06	447714	469913	408789	804165	404873	0.503469	1.21979e+06	1.21722e+06	1.21171e+06	1.79267e+06	1725874	1.68767e+06	1.43638e+06	1.37115e+06	743167	1.3784e+06	330503	0.239772	1.04486e+06	677652	609188	1.08724e+06
74002700	74002702, 74002704, 74002706, 74002708	eukaryotic translation elongation factor 1 alpha 1 isoform 1											387070	397907	344334	204376	194812	176219	308515	305985	287947	289685	82127	0.283505	475095	476864	440138	107710	98069.9	93240	281853	200052	0.709773	336763	341340	324555	288968	272183	254670	338104	306548	315923	308784	30958.9	0.100261	210663	210774	205249	264310
74002489		PEST-containing nuclear protein (PCNP) isoform 1	PCNP	PCNP	PEST proteolytic signal containing nuclear protein	Acetylation; Alternative splicing; Cell cycle; Nucleus; Phosphoprotein; Ubl conjugation	Nucleus.	cell cycle; nucleus; proteasomal ubiquitin-dependent protein catabolic process; protein binding; protein ubiquitination			May be involved in cell cycle regulation.		81861.6	319239	292234	103485	268351	89340.5	303080	276737	336523	230095	106016	0.460751	242636	233457	231100	186527	168218	93178	192519	56870.4	0.295401	339042	322339	319339	297901	307967	268115	382845	156270	100972	277199	90785.8	0.327511	306477	303166	65436.5	344416
74002410		Protein transport protein Sec24D (SEC24-related protein D)	SEC24D	SEC24D	SEC24 family, member D (S. cerevisiae)	Alternative splicing; Cytoplasm; ER-Golgi transport; Endoplasmic reticulum; Golgi apparatus; Membrane; Polymorphism; Protein transport; Transport	Cytoplasm. Cytoplasm > perinuclear region. Endoplasmic reticulum membrane. Golgi apparatus membrane.	COPII vesicle coat; COPII vesicle coating; Golgi membrane; antigen processing and presentation of peptide antigen via MHC class I; cytosol; endoplasmic reticulum membrane; intracellular protein transport; perinuclear region of cytoplasm; post-translational protein modification; protein N-linked glycosylation via asparagine; zinc ion binding			Component of the COPII coat, that covers ER-derived vesicles involved in transport from the endoplasmic reticulum to the Golgi apparatus. COPII acts in the cytoplasm to promote the transport of secretory, plasma membrane, and vacuolar proteins from the endoplasmic reticulum to the Golgi complex.	Ubiquitously expressed, with higher amounts in placenta, pancreas, heart and liver.	855028	834573	772294	790398	732547	746760	665533	677160	654830	747680	72523.2	0.0969976	529708	530489	508007	329109	329837	326537	425614	106701	0.250699	1.07195e+06	1.00522e+06	983593	1.07474e+06	1.00327e+06	907197	953750	855205	923713	975404	73452.3	0.0753045	485748	527195	510557	551840
74002384		Calcium/calmodulin-dependent protein kinase type II delta chain (CaM-kinase II delta chain) (CaM kinase II delta subunit) (CaMK-II delta subunit)	CAMK2D	CAMK2D	calcium/calmodulin-dependent protein kinase II delta	ATP-binding; Acetylation; Alternative splicing; Calmodulin-binding; Cell membrane; Kinase; Membrane; Nucleotide-binding; Phosphoprotein; Polymorphism; Sarcoplasmic reticulum; Serine/threonine-protein kinase; Transferase	Cell membrane > sarcolemma; Peripheral membrane protein; Cytoplasmic side. Sarcoplasmic reticulum membrane; Peripheral membrane protein; Cytoplasmic side.	ATP binding; calcium- and calmodulin-dependent protein kinase complex; calmodulin binding; calmodulin-dependent protein kinase activity; cytosol; endocytic vesicle membrane; interferon-gamma-mediated signaling pathway; nucleoplasm; positive regulation of cardiac muscle hypertrophy; regulation of cardiac muscle contraction by regulation of the release of sequestered calcium ion; regulation of cell…		ATP + a protein = ADP + a phosphoprotein.	Calcium/calmodulin-dependent protein kinase involved in the regulation of Ca(2+) homeostatis and excitation-contraction coupling (ECC) in heart by targeting ion channels, transporters and accessory proteins involved in Ca(2+) influx into the myocyte, Ca(2+) release from the sarcoplasmic reticulum (SR), SR Ca(2+) uptake and Na(+) and K(+) channel transport. Targets also transcription factors and s…	Expressed in cardiac muscle and skeletal muscle. Isoform Delta 3, isoform Delta 2, isoform Delta 8 and isoform Delta 9 are expressed in cardiac muscle. Isoform Delta 11 is expressed in skeletal muscle.	123871	105591	97637.1	118089	95128.5	155576	129781	125174	120078	118992	18452.3	0.155072	147222	154100	145778	118637	120042	111155	132822	18231.5	0.137262	105823	102692	106138	109699	105537	101094	106626	94982.3	118334	105658	6342.45	0.0600279	290691	260273	250797	293874
74002376		glyceraldehyde-3-phosphate dehydrogenase	LOC610683	GAPDH	similar to Glyceraldehyde-3-phosphate dehydrogenase (GAPDH); similar to Glyceraldehyde-3-phosphate dehydrogenase, liver (GAPDH); similar to glyceraldehyde-3-phosphate dehydrogenase; hypothetical gene supported by NM_001003142; glyceraldehyde-3-phosphate dehydrogenase	Cytoplasm; Glycolysis; NAD; Oxidoreductase; Phosphoprotein; Polymorphism;	Cytoplasm.	NAD binding; NADP binding; cytosol; gluconeogenesis; glyceraldehyde-3-phosphate dehydrogenase (NAD+) (phosphorylating) activity; glycolysis; positive regulation of glycolysis; protein binding; sperm motility	Carbohydrate degradation; glycolysis; pyruvate from D-glyceraldehyde 3-phosphate: step 1/5.	D-glyceraldehyde 3-phosphate + phosphate + NAD(+) = 3-phospho-D-glyceroyl phosphate + NADH.	May play an important role in regulating the switch between different pathways for energy production during spermiogenesis and in the spermatozoon. Required for sperm motility and male fertility (By similarity).	Testis specific.	6926849	8195017	7677722	6810141	6.98337e+06	6653757	7.88361e+06	7506399	6.621e+06	7.25087e+06	576990	0.0795752	5124575	5.90721e+06	5.8028e+06	2.94663e+06	2.98464e+06	2917693	4.28059e+06	1.48268e+06	0.346373	9159362	8950557	8939898	7625218	7.32451e+06	7.07618e+06	8988248	8.29422e+06	8.33827e+06	8.29961e+06	786689	0.0947863	7231452	7.42101e+06	7.53024e+06	7.59788e+06
74002345		ribosomal protein L31											1.30458e+06	1.75555e+06	1.50308e+06	1.8253e+06	1.76795e+06	1.5555e+06	1.42415e+06	1.38843e+06	1.37137e+06	1.54399e+06	194143	0.125741	1.99156e+06	1898119	1.72925e+06	786605	794967	801573	1.33368e+06	596744	0.447442	2.91394e+06	2.76565e+06	2.7718e+06	3.04675e+06	2883714	2.72282e+06	2415148	2.25287e+06	1.86176e+06	2.62605e+06	378192	0.144016	1406522	1.22785e+06	1.41574e+06	1.40538e+06
74002332		Elongation factor 2 (EF-2)											2436559	3.38183e+06	3.07644e+06	2.89851e+06	2995796	2.47479e+06	3204752	2.96191e+06	2808788	2.91549e+06	310428	0.106475	2.54458e+06	3.25351e+06	3075075	1.32153e+06	1.43457e+06	1289899	2.15319e+06	912920	0.423984	2946136	2.92601e+06	2.83437e+06	3298424	3.21619e+06	3.12432e+06	3.1113e+06	2948885	2.38928e+06	2.97721e+06	267013	0.0896857	2.30237e+06	2.29214e+06	2.28896e+06	2437126
74002330		small inducible cytokine subfamily E, member 1	AIMP1	AIMP1	aminoacyl tRNA synthetase complex-interacting multifunctional protein 1	Acetylation; Alternative splicing; Angiogenesis; Apoptosis; Carbohydrate metabolism; Cell adhesion; Cytokine; Cytoplasm; Cytoplasmic vesicle; Endoplasmic reticulum; Glucose metabolism; Golgi apparatus; Inflammatory response; Leukodystrophy; Nucleus; Polymorphism; Protein biosynthesis; RNA-binding; Secreted; tRNA-binding	Nucleus. Cytoplasm > cytosol. Cytoplasmic vesicle > secretory vesicle. Secreted. Endoplasmic reticulum. Golgi apparatus.	Golgi apparatus; aminoacyl-tRNA synthetase multienzyme complex; angiogenesis; apoptotic process; cell adhesion; cell surface binding; cell-cell signaling; chemotaxis; cytokine activity; cytosol; endoplasmic reticulum; extracellular space; glucose metabolic process; inflammatory response; leukocyte migration; negative regulation of endothelial cell proliferation; nucleus; protein homodimerization …			Non-catalytic component of the multisynthase complex. Stimulates the catalytic activity of cytoplasmic arginyl-tRNA synthase. Binds tRNA. Possesses inflammatory cytokine activity. Negatively regulates TGF-beta signaling through stabilization of SMURF2 by binding to SMURF2 and inhibiting its SMAD7-mediated degradation. Involved in glucose homeostasis through induction of glucagon secretion at low …		71748.5	96826.7	76973.2	58993.1	85399.4	68846.2	93019.4	89367.5	60425.4	77955.5	13955.5	0.179018	128400	131580	109356	82479.6	86872.6	65168	100643	26763.6	0.265927	146125	149216	161784	123130	126903	123691	143757	150962	141053	140736	13461.1	0.0956483	181969	150934	133942	197615
74002101		Short chain 3-hydroxyacyl-CoA dehydrogenase, mitochondrial precursor (HCDH) (Medium and short chain L-3-hydroxyacyl-coenzyme A dehydrogenase) isoform 1	hadh	HADH	hydroxyacyl-CoA dehydrogenase	Acetylation; Alternative splicing; Disease mutation; Fatty acid metabolism; Lipid metabolism; Mitochondrion; NAD; Oxidoreductase; Polymorphism; Transit peptide	Mitochondrion matrix.	3-hydroxyacyl-CoA dehydrogenase activity; NAD+ binding; fatty acid beta-oxidation; mitochondrial matrix; nucleus	Lipid metabolism; fatty acid beta-oxidation.	(S)-3-hydroxyacyl-CoA + NAD(+) = 3-oxoacyl-CoA + NADH.	Plays an essential role in the mitochondrial beta-oxidation of short chain fatty acids. Exerts it highest activity toward 3-hydroxybutyryl-CoA.	Expressed in liver, kidney, pancreas, heart and skeletal muscle.	110222	110523	102400	107416	94758.1	84666.3	172753	157138	140864	120082	29867.3	0.248724	144032	144477	129107	105004	98292.9	95916	119472	22512.5	0.188434	127591	141382	133638	108086	105076	100378	114426	107665	106989	116137	14442.5	0.124358	292405	284459	262152	254016
74002095		Bifunctional 3-phosphoadenosine 5-phosphosulfate synthethase 1 (PAPS synthethase 1) (PAPSS 1) (Sulfurylase kinase 1) (SK1) (SK 1) isoform 1	papss1	PAPSS1	3'-phosphoadenosine 5'-phosphosulfate synthase 1	ATP-binding; Kinase; Multifunctional enzyme; Nucleotide-binding; Nucleotidyltransferase; Polymorphism; Transferase		3'-phosphoadenosine 5'-phosphosulfate biosynthetic process; ATP binding; adenylylsulfate kinase activity; cytosol; skeletal system development; sulfate adenylyltransferase (ATP) activity; sulfate assimilation; xenobiotic metabolic process	Sulfur metabolism; sulfate assimilation.	ATP + sulfate = diphosphate + adenylyl sulfate.; ATP + adenylyl sulfate = ADP + 3'-phosphoadenylyl sulfate.	Bifunctional enzyme with both ATP sulfurylase and APS kinase activity, which mediates two steps in the sulfate activation pathway. The first step is the transfer of a sulfate group to ATP to yield adenosine 5'-phosphosulfate (APS), and the second step is the transfer of a phosphate group from ATP to APS yielding 3'-phosphoadenylylsulfate (PAPS: activated sulfate donor used by sulfotransferase). I…	Expressed in testis, pancreas, kidney, thymus, prostate, ovary, small intestine, colon, leukocytes and liver. Also expressed in high endothelial venules (HEV) cells and in cartilage.	34236.3	57375.9	65060.1	55985.1	82604.6	67710.7	64995.4	59639	64088.2	61299.5	12793.5	0.208706	53407.9	51937.3	50212.4	24331.6	21802.8	21408.7	37183.4	16132.2	0.433854	63033.2	62840.8	64057.5	62275.9	64626.7	64803.8	63747.8	65385.2	41286.5	61339.7	7586.85	0.123686	56124	45113.5	49703.5	65191.1
74002019		H2A histone family, member Z isoform 2	H2AFZ	H2AFZ	Histone H2A.Z	Acetylation; Chromosome; Complete proteome; DNA-binding; Isopeptide bond; Nucleosome core; Nucleus; Reference proteome; Ubl conjugation	Nucleus. Chromosome.	DNA binding; nucleosome; nucleosome assembly; nucleus			Variant histone H2A which replaces conventional H2A in a subset of nucleosomes. Nucleosomes wrap and compact DNA into chromatin, limiting DNA accessibility to the cellular machineries which require DNA as a template. Histones thereby play a central role in transcription regulation, DNA repair, DNA replication and chromosomal stability. DNA accessibility is regulated via a complex set of post-tran…		764819	859552	832121	699373	698787	700864	1.02006e+06	975963	927141	830965	123966	0.149183	1.43607e+06	1.5654e+06	1.48184e+06	591519	573580	543771	1.03203e+06	508466	0.492685	561544	571613	602153	558014	532258	524735	612111	582694	601733	571873	30892.8	0.0540204	1452435	1.34096e+06	1.36842e+06	1.41537e+06
74001963		Enigma homolog (Enigma-like PDZ and LIM domains protein) isoform 13	PDLIM5	PDLIM5	PDZ and LIM domain 5	Acetylation; Alternative splicing; Cell junction; Cell membrane; Cytoplasm; Direct protein sequencing; LIM domain; Membrane; Metal-binding; Phosphoprotein; Polymorphism; Postsynaptic cell membrane; Repeat; Synapse; Synaptosome; Zinc	Cell junction > synapse > postsynaptic cell membrane > postsynaptic density. Cell junction > synapse > synaptosome. Cytoplasm.	actin binding; actin cytoskeleton; actinin binding; cell junction; cytosol; plasma membrane; postsynaptic density; postsynaptic membrane; protein kinase C binding; regulation of dendritic spine morphogenesis; regulation of synapse assembly; synaptosome; zinc ion binding			May play an important role in the heart development by scaffolding PKC to the Z-disk region. May play a role in the regulation of cardiomyocyte expansion. Overexpression promotes the development of heart hypertrophy. Contributes to the regulation of dendritic spine morphogenesis in neurons. May restrain postsynaptic growth of excitatory synapses (By similarity).	Heart and skeletal muscle specific. Expression is commonly increased in the brain of patients with bipolar disorder, schizophrenia, and major depression.	973860	1.43126e+06	1.33058e+06	1.07619e+06	1.31455e+06	944020	1.78479e+06	1.69314e+06	1.63076e+06	1.35324e+06	311254	0.230006	715091	778527	741123	364505	357754	281580	539763	227506	0.421492	1930320	1.91549e+06	1.86981e+06	1.85334e+06	1836422	1.74634e+06	1966746	1.78123e+06	1.41992e+06	1.81329e+06	163275	0.0900436	1.05359e+06	939132	830543	1037187
74001940		Enigma homolog (Enigma-like PDZ and LIM domains protein) isoform 2	PDLIM5	PDLIM5	PDZ and LIM domain 5	Acetylation; Alternative splicing; Cell junction; Cell membrane; Cytoplasm; Direct protein sequencing; LIM domain; Membrane; Metal-binding; Phosphoprotein; Polymorphism; Postsynaptic cell membrane; Repeat; Synapse; Synaptosome; Zinc	Cell junction > synapse > postsynaptic cell membrane > postsynaptic density. Cell junction > synapse > synaptosome. Cytoplasm.	actin binding; actin cytoskeleton; actinin binding; cell junction; cytosol; plasma membrane; postsynaptic density; postsynaptic membrane; protein kinase C binding; regulation of dendritic spine morphogenesis; regulation of synapse assembly; synaptosome; zinc ion binding			May play an important role in the heart development by scaffolding PKC to the Z-disk region. May play a role in the regulation of cardiomyocyte expansion. Overexpression promotes the development of heart hypertrophy. Contributes to the regulation of dendritic spine morphogenesis in neurons. May restrain postsynaptic growth of excitatory synapses (By similarity).	Heart and skeletal muscle specific. Expression is commonly increased in the brain of patients with bipolar disorder, schizophrenia, and major depression.	201085	465253	369332	636110	417600	285276	166777	162383	186455	321141	163735	0.509853	190667	212900	204341	56067.8	58703.8	62292.9	130829	79004.7	0.603879	740732	722330	717958	1175804	1.13451e+06	1.12062e+06	911547	878006	467728	874360	237531	0.271663	178517	208886	263070	204501
74001932		Septin-11	Sept11	SEPT11	septin 11	Acetylation; Alternative splicing; Cell cycle; Cell division; Cell junction; Cell projection; Chromosomal rearrangement; Coiled coil; Cytoplasm; Cytoskeleton; Direct protein sequencing; GTP-binding; Nucleotide-binding; Synapse	Cytoplasm > cytoskeleton. Cell junction > synapse. Cell projection > dendritic spine. Cell projection > axon.	GTP binding; axon; cell cycle; cell division; cell junction; dendritic spine; protein binding; protein heterooligomerization; septin complex; stress fiber; synapse			Filament-forming cytoskeletal GTPase. May play a role in cytokinesis (Potential). May play a role in the cytoarchitecture of neurons, including dendritic arborization and dendritic spines, and in GABAergic synaptic connectivity (By similarity). During Listeria monocytogenes infection, not required for the bacterial entry process, but restricts its efficacy.	Widely expressed, except in leukocytes.	105158	107089	92886.1	72129.6	66049.7	63543.5	89419.8	84427.3	79118.7	84424.6	15784	0.18696	143271	127172	125942	54218.9	55987.1	54384.8	93495.9	42763.6	0.457385	90438.5	85028	91611.6	84139.7	77947.7	71218.3	74174.6	72898.2	77426.4	80542.6	7548.88	0.0937253	76673	82471.8	83914.9	88261.1
74001928		Elongation factor 1-gamma (EF-1-gamma) (eEF-1B gamma) isoform 11											645833	666051	632022	669514	619506	639526	651239	631595	615964	641250	18802.3	0.0293213	740380	745691	723555	365226	363582	335236	545612	209553	0.38407	502068	489739	498393	481716	483927	426529	664102	578418	630414	528367	78220.2	0.148041	399525	420045	418758	512141
74001883		Eukaryotic translation initiation factor 3 subunit 6 interacting protein isoform 3											369794	421899	405200	395603	388350	354500	455502	441105	280559	390279	52237.4	0.133846	410490	1.011e+06	988914	593334	590786	543891	689735	249419	0.361616	351057	342161	358843	431905	447033	422734	511618	497929	457108	424488	62344.6	0.14687	732057	711193	676536	807784
74001784		COP9 signalosome subunit 4 isoform 3	COPS4	COPS4	COP9 constitutive photomorphogenic homolog subunit 4 (Arabidopsis)	Acetylation; Cytoplasm; Direct protein sequencing; Nucleus; Signalosome	Cytoplasm. Nucleus.	cullin deneddylation; cytoplasm; protein binding; signalosome			Component of the COP9 signalosome complex (CSN), a complex involved in various cellular and developmental processes. The CSN complex is an essential regulator of the ubiquitin (Ubl) conjugation pathway by mediating the deneddylation of the cullin subunits of SCF-type E3 ligase complexes, leading to decrease the Ubl ligase activity of SCF-type complexes such as SCF, CSA or DDB2. The complex is als…		202369	223005	200061	204074	220785	200595	217640	192842	172573	203772	15694	0.0770174	237910	236458	224579	110797	109966	102085	170299	68889.1	0.404518	180875	181724	187372	227534	229518	227263	205022	199113	200101	204280	19662.9	0.0962544	217672	209430	209680	211509
74001755		SEC31-like 1 isoform 2 isoform 9	SEC31A	SEC31A	SEC31 homolog A (S. cerevisiae)	Alternative splicing; Chromosomal rearrangement; Cytoplasm; Cytoplasmic vesicle; ER-Golgi transport; Endoplasmic reticulum; Membrane; Phosphoprotein; Polymorphism; Protein transport; Proto-oncogene; Repeat; Transport; WD repeat	Cytoplasm. Cytoplasmic vesicle > COPII-coated vesicle membrane; Peripheral membrane protein; Cytoplasmic side. Endoplasmic reticulum membrane; Peripheral membrane protein.	COPII vesicle coat; COPII vesicle coating; activation of signaling protein activity involved in unfolded protein response; antigen processing and presentation of peptide antigen via MHC class I; calcium-dependent protein binding; cytosol; endoplasmic reticulum membrane; perinuclear region of cytoplasm; post-translational protein modification; protein N-linked glycosylation via asparagine; protein…			Component of the coat protein complex II (COPII) which promotes the formation of transport vesicles from the endoplasmic reticulum (ER). The coat has two main functions, the physical deformation of the endoplasmic reticulum membrane into vesicles and the selection of cargo molecules (By similarity).	Abundantly and ubiquitously expressed.	352792	469291	414558	394338	368711	317401	460025	428677	431633	404158	50430.5	0.124779	402688	358189	348961	178796	180702	174146	273914	106777	0.38982	510764	471792	481174	454872	410394	400952	416411	389196	291275	425203	64828.8	0.152465	254415	221468	249892	244717
74001747		SEC31-like 1 isoform 2 isoform 5	SEC31A	SEC31A	SEC31 homolog A (S. cerevisiae)	Alternative splicing; Chromosomal rearrangement; Cytoplasm; Cytoplasmic vesicle; ER-Golgi transport; Endoplasmic reticulum; Membrane; Phosphoprotein; Polymorphism; Protein transport; Proto-oncogene; Repeat; Transport; WD repeat	Cytoplasm. Cytoplasmic vesicle > COPII-coated vesicle membrane; Peripheral membrane protein; Cytoplasmic side. Endoplasmic reticulum membrane; Peripheral membrane protein.	COPII vesicle coat; COPII vesicle coating; activation of signaling protein activity involved in unfolded protein response; antigen processing and presentation of peptide antigen via MHC class I; calcium-dependent protein binding; cytosol; endoplasmic reticulum membrane; perinuclear region of cytoplasm; post-translational protein modification; protein N-linked glycosylation via asparagine; protein…			Component of the coat protein complex II (COPII) which promotes the formation of transport vesicles from the endoplasmic reticulum (ER). The coat has two main functions, the physical deformation of the endoplasmic reticulum membrane into vesicles and the selection of cargo molecules (By similarity).	Abundantly and ubiquitously expressed.	412562	412253	382621	430200	387391	373364	491504	465378	436370	421294	39178.6	0.0929959	400063	402149	364580	161164	152306	149739	271667	129204	0.475598	494573	448966	449546	448564	407569	377569	440357	384687	396058	427543	38351.2	0.0897013	325698	331993	314641	372264
74001739		heterogeneous nuclear ribonucleoprotein D-like isoform 13	HNRPDL	HNRPDL	heterogeneous nuclear ribonucleoprotein D-like	Acetylation; Activator; Alternative splicing; Cytoplasm; DNA-binding; Direct protein sequencing; Methylation; Nucleus; Phosphoprotein; RNA-binding; Repeat; Repressor; Transcription; Transcription regulation	Nucleus. Cytoplasm.	RNA processing; cytoplasm; double-stranded DNA binding; heterogeneous nuclear ribonucleoprotein complex; nucleotide binding; poly(A) RNA binding; regulation of transcription, DNA-dependent; single-stranded DNA binding; transcription, DNA-dependent			Acts as a transcriptional regulator. Promotes transcription repression. Promotes transcription activation in differentiated myotubes (By similarity). Binds to double- and single-stranded DNA sequences. Binds to the transcription suppressor CATR sequence of the COX5B promoter (By similarity). Binds with high affinity to RNA molecules that contain AU-rich elements (AREs) found within the 3'-UTR of …	Expressed in heart, brain, placenta, lung, liver, skeletal muscle, kidney, pancreas, spleen, thymus, prostate, testis, ovary, small intestine, colon and leukocytes. Expressed in myeloid leukemia, gastric adenocarcinoma, cervical carcinoma, hepatoma, fibrosarcoma, colon adenocarcinoma, epidermoid carcinoma, osteosarcoma and urinary bladder carcinoma cells.	226272	238290	238076	187175	187374	204435	234586	231937	212498	217849	20780.8	0.0953908	218202	223712	218998	107537	104734	102324	162584	63278.1	0.389202	166342	164215	166050	143158	142062	143810	182174	178088	188603	163833	17560	0.107182	249424	244852	248352	256049
74001737		heterogeneous nuclear ribonucleoprotein D-like isoform 12	HNRPDL	HNRPDL	heterogeneous nuclear ribonucleoprotein D-like	Acetylation; Activator; Alternative splicing; Cytoplasm; DNA-binding; Direct protein sequencing; Methylation; Nucleus; Phosphoprotein; RNA-binding; Repeat; Repressor; Transcription; Transcription regulation	Nucleus. Cytoplasm.	RNA processing; cytoplasm; double-stranded DNA binding; heterogeneous nuclear ribonucleoprotein complex; nucleotide binding; poly(A) RNA binding; regulation of transcription, DNA-dependent; single-stranded DNA binding; transcription, DNA-dependent			Acts as a transcriptional regulator. Promotes transcription repression. Promotes transcription activation in differentiated myotubes (By similarity). Binds to double- and single-stranded DNA sequences. Binds to the transcription suppressor CATR sequence of the COX5B promoter (By similarity). Binds with high affinity to RNA molecules that contain AU-rich elements (AREs) found within the 3'-UTR of …	Expressed in heart, brain, placenta, lung, liver, skeletal muscle, kidney, pancreas, spleen, thymus, prostate, testis, ovary, small intestine, colon and leukocytes. Expressed in myeloid leukemia, gastric adenocarcinoma, cervical carcinoma, hepatoma, fibrosarcoma, colon adenocarcinoma, epidermoid carcinoma, osteosarcoma and urinary bladder carcinoma cells.	1.27721e+06	1.32056e+06	1.33226e+06	1348591	1.29797e+06	1.30314e+06	859289	823308	761636	1.14711e+06	251314	0.219085	1.77843e+06	1.70633e+06	1.61612e+06	785178	723747	752129	1.22699e+06	521387	0.424932	1.27144e+06	1.20407e+06	1.24135e+06	1.14449e+06	1.12074e+06	1040647	1.53326e+06	1.48541e+06	1.54293e+06	1.28715e+06	188202	0.146216	608190	645719	651728	663812
74001735		heterogeneous nuclear ribonucleoprotein D-like isoform 11	HNRPDL	HNRPDL	heterogeneous nuclear ribonucleoprotein D-like	Acetylation; Activator; Alternative splicing; Cytoplasm; DNA-binding; Direct protein sequencing; Methylation; Nucleus; Phosphoprotein; RNA-binding; Repeat; Repressor; Transcription; Transcription regulation	Nucleus. Cytoplasm.	RNA processing; cytoplasm; double-stranded DNA binding; heterogeneous nuclear ribonucleoprotein complex; nucleotide binding; poly(A) RNA binding; regulation of transcription, DNA-dependent; single-stranded DNA binding; transcription, DNA-dependent			Acts as a transcriptional regulator. Promotes transcription repression. Promotes transcription activation in differentiated myotubes (By similarity). Binds to double- and single-stranded DNA sequences. Binds to the transcription suppressor CATR sequence of the COX5B promoter (By similarity). Binds with high affinity to RNA molecules that contain AU-rich elements (AREs) found within the 3'-UTR of …	Expressed in heart, brain, placenta, lung, liver, skeletal muscle, kidney, pancreas, spleen, thymus, prostate, testis, ovary, small intestine, colon and leukocytes. Expressed in myeloid leukemia, gastric adenocarcinoma, cervical carcinoma, hepatoma, fibrosarcoma, colon adenocarcinoma, epidermoid carcinoma, osteosarcoma and urinary bladder carcinoma cells.	317609	324372	307617	254251	264004	227689	353462	352317	305315	300737	43586.5	0.144932	496439	473121	469595	244907	247101	258128	364882	126215	0.345905	215601	212903	202207	218240	200473	184101	227972	209918	221468	210320	13150.8	0.0625274	327398	329844	354262	310373
74001715		Heterogeneous nuclear ribonucleoprotein D0 (hnRNP D0) (AU-rich element RNA-binding protein 1) isoform 11	HNRNPD	HNRNPD	heterogeneous nuclear ribonucleoprotein D (AU-rich element RNA binding protein 1, 37kDa)	Acetylation; Alternative splicing; Cytoplasm; DNA-binding; Direct protein sequencing; Methylation; Nucleus; Phosphoprotein; RNA-binding; Repeat; Ribonucleoprotein; Transcription; Transcription regulation	Nucleus. Cytoplasm.	RNA binding; RNA catabolic process; cytosol; heterogeneous nuclear ribonucleoprotein complex; nuclear mRNA splicing, via spliceosome; nucleoplasm; nucleotide binding; positive regulation of transcription, DNA-dependent; protein binding; telomeric DNA binding; transcription, DNA-dependent			Binds with high affinity to RNA molecules that contain AU-rich elements (AREs) found within the 3'-UTR of many proto-oncogenes and cytokine mRNAs. Also binds to double- and single-stranded DNA sequences in a specific manner and functions a transcription factor. Each of the RNA-binding domains specifically can bind solely to a single-stranded non-monotonous 5'-UUAG-3' sequence and also weaker to t…		123205	131319	123945	145205	145008	149528	120753	110412	113177	129172	14441.2	0.111798	107227	115167	117131	83916.6	79359.1	79839.8	97106.9	17981.7	0.185174	268121	255903	273646	342814	326477	319554	300729	276941	303444	296403	29579.2	0.0997939	171045	157856	148853	166312
74001695		heterogeneous nuclear ribonucleoprotein D isoform c isoform 2	HNRNPD	HNRNPD	heterogeneous nuclear ribonucleoprotein D (AU-rich element RNA binding protein 1, 37kDa)	Acetylation; Alternative splicing; Cytoplasm; DNA-binding; Direct protein sequencing; Methylation; Nucleus; Phosphoprotein; RNA-binding; Repeat; Ribonucleoprotein; Transcription; Transcription regulation	Nucleus. Cytoplasm.	RNA binding; RNA catabolic process; cytosol; heterogeneous nuclear ribonucleoprotein complex; nuclear mRNA splicing, via spliceosome; nucleoplasm; nucleotide binding; positive regulation of transcription, DNA-dependent; protein binding; telomeric DNA binding; transcription, DNA-dependent			Binds with high affinity to RNA molecules that contain AU-rich elements (AREs) found within the 3'-UTR of many proto-oncogenes and cytokine mRNAs. Also binds to double- and single-stranded DNA sequences in a specific manner and functions a transcription factor. Each of the RNA-binding domains specifically can bind solely to a single-stranded non-monotonous 5'-UUAG-3' sequence and also weaker to t…		1.19621e+06	1.4855e+06	1.32605e+06	1.20168e+06	1.2152e+06	1.05511e+06	1.3143e+06	1.26002e+06	1.21926e+06	1.25259e+06	117676	0.0939462	1.81617e+06	1.76594e+06	1.71087e+06	894388	858274	704220	1.29164e+06	522785	0.404744	1.53552e+06	1.51944e+06	1.54837e+06	1.13837e+06	1054840	1.0254e+06	1636435	1.2004e+06	1.22485e+06	1.3204e+06	237685	0.18001	1.06768e+06	1.05598e+06	849840	1.19975e+06
74001642		General vesicular transport factor p115 (Transcytosis associated protein) (TAP) (Vesicle docking protein) isoform 1	USO1	USO1	USO1 vesicle docking protein homolog (yeast)	Acetylation; Alternative splicing; Coiled coil; Cytoplasm; ER-Golgi transport; Golgi apparatus; Membrane; Phosphoprotein; Protein transport; Repeat; Transport	Cytoplasm > cytosol. Golgi apparatus membrane; Peripheral membrane protein.	Golgi membrane; binding; cytosol; intracellular protein transport; protein transporter activity; vesicle fusion with Golgi apparatus			General vesicular transport factor required for intercisternal transport in the Golgi stack; it is required for transcytotic fusion and/or subsequent binding of the vesicles to the target membrane. May well act as a vesicular anchor by interacting with the target membrane and holding the vesicular and target membranes in proximity (By similarity).		74061.1	114194	99789.1	35905.1	65379.4	32576.1	88084.7	88416.4	89070.3	76386.2	27622.9	0.361621	263717	145735	135674	20266.5	17447	15981.9	99803.6	100398	1.00596	86302.5	64804.3	64296.1	46232.2	48710	51946.4	41825.1	42283.8	44430.6	54536.8	14719.1	0.269893	68673.5	67265.1	66057.1	56642.7
74001592		collagen, type VI, alpha 1 precursor	COL6A1	COL6A1	collagen, type VI, alpha 1	Cell adhesion; Collagen; Direct protein sequencing; Disease mutation; Extracellular matrix; Glycoprotein; Hydroxylation; Polymorphism; Repeat; Secreted; Signal	Secreted > extracellular space > extracellular matrix.	axon guidance; cell adhesion; collagen type VI; platelet-derived growth factor binding; protein complex; protein heterotrimerization			Collagen VI acts as a cell-binding protein.		2.00381e+06	3.02973e+06	2.68574e+06	1.64174e+06	1.6102e+06	1.53189e+06	3.5567e+06	3.40658e+06	3.1545e+06	2.51343e+06	820987	0.32664	2621655	2.82128e+06	2.63876e+06	1.07604e+06	1.06752e+06	1.01291e+06	1.87303e+06	902198	0.48168	511906	484614	473384	347025	333432	317789	367882	335567	283540	383904	83275.6	0.216917	1.12557e+06	1.12245e+06	1.19446e+06	1.22275e+06
74001590		Collagen alpha 1(VI) chain precursor	LOC607130										3979809	3.88466e+06	3.71812e+06	2.7966e+06	2.62666e+06	2.6663e+06	4.17677e+06	4.09436e+06	3.78024e+06	3.52484e+06	638610	0.181174	2604028	2.61478e+06	2.42311e+06	1.22229e+06	1.31334e+06	1.23777e+06	1.90255e+06	710238	0.373308	636402	605106	612770	1169216	1.03697e+06	975174	1.1734e+06	1.06653e+06	1.12221e+06	933086	244397	0.261923	1.3018e+06	1.27294e+06	1.33629e+06	1.33125e+06
74001588		Poly(rC)-binding protein 3 (Alpha-CP3)	PCBP3	PCBP3	poly(rC) binding protein 3	Acetylation; Alternative splicing; Cytoplasm; DNA-binding; RNA-binding; Repeat; Ribonucleoprotein	Cytoplasm.	DNA binding; RNA binding; cytosol; mRNA metabolic process; mitochondrion; nucleus; ribonucleoprotein complex			Single-stranded nucleic acid binding protein that binds preferentially to oligo dC (By similarity).		623924	1.03006e+06	864548	504704	745669	414066	1.06365e+06	989305	1.05011e+06	809560	248564	0.307037	1.24868e+06	1254901	1.13022e+06	418592	427447	353586	805571	447362	0.555335	3.44874e+06	3.45385e+06	3.36151e+06	3402208	3.40682e+06	3.2388e+06	3.084e+06	2.65771e+06	1.08111e+06	3.01497e+06	768659	0.254947	2.28784e+06	2.46238e+06	2.28279e+06	2.24127e+06
74001533		6-phosphofructokinase, liver type (Phosphofructokinase 1) (Phosphohexokinase) (Phosphofructo-1-kinase isozyme B) (PFK-B)	PFKL	PFKL	phosphofructokinase, liver	ATP-binding; Acetylation; Allosteric enzyme; Alternative splicing; Direct protein sequencing; Glycolysis; Kinase; Magnesium; Metal-binding; Nucleotide-binding; Phosphoprotein; Polymorphism; Repeat; Transferase		6-phosphofructokinase activity; 6-phosphofructokinase complex; ATP binding; fructose 6-phosphate metabolic process; fructose-6-phosphate binding; glycolysis; identical protein binding; kinase binding; metal ion binding	Carbohydrate degradation; glycolysis; D-glyceraldehyde 3-phosphate and glycerone phosphate from D-glucose: step 3/4.	ATP + D-fructose 6-phosphate = ADP + D-fructose 1,6-bisphosphate.			106447	118574	105268	109721	102173	101967	129479	133048	121370	114227	11797.6	0.103282	110845	105636	101787	84219.6	84546.8	82473.6	94918	12590.5	0.132647	54244.6	54547.7	51604	46421.4	44339.3	45657.9	39512.9	37105.7	39104.1	45837.5	6557.46	0.143059	65831.5	68779.5	68357.9	70347.8
74001515		Cystatin B (Liver thiol proteinase inhibitor) (CPI-B) (Stefin B)	Cstb	CSTB	cystatin B (stefin B)	Acetylation; Cytoplasm; Direct protein sequencing; Disease mutation; Epilepsy; Nucleus; Phosphoprotein; Protease inhibitor; Thiol protease inhibitor	Cytoplasm. Nucleus.	cysteine-type endopeptidase inhibitor activity; cytoplasm; nucleolus; protease binding			This is an intracellular thiol proteinase inhibitor. Tightly binding reversible inhibitor of cathepsins L, H and B.		3.05876e+06	4.12699e+06	3696702	3761017	3.73173e+06	3.77501e+06	3.87117e+06	3.6795e+06	3.40627e+06	3.67857e+06	299110	0.0813115	3.67691e+06	3498762	3.22667e+06	1.94556e+06	1.91006e+06	1.70944e+06	2.66123e+06	898345	0.337567	4982969	4808481	4.85907e+06	5.44366e+06	5.49255e+06	5408098	3.11656e+06	3017913	2.56768e+06	4.41078e+06	1.16888e+06	0.265006	6833779	5.18048e+06	5249032	5965556
74001429		carbonyl reductase 3	Cbr3	CBR3	carbonyl reductase 3	Cytoplasm; NADP; Oxidoreductase; Polymorphism;	Cytoplasm.	NADPH binding; carbonyl reductase (NADPH) activity; cytosol; nucleus		R-CHOH-R' + NADP(+) = R-CO-R' + NADPH.	Has low NADPH-dependent oxidoreductase activity towards 4-benzoylpyridine and menadione (in vitro).	Detected in ovary, pancreas, intestine, colon, kidney, brain, thymus, lung, heart, liver, spleen, leukocyte, prostate and testis.	435615	526950	495114	336725	358588	319636	498799	486653	475893	437108	78457.7	0.179493	170933	168825	156134	58148.3	51312.5	55616.4	110162	60649.5	0.550551	1.01528e+06	1.00175e+06	1.01796e+06	948178	918761	900881	948134	880055	807579	937619	69596.1	0.0742265	548398	516071	491277	568733
74001424		Carbonyl reductase [NADPH] 1 (NADPH-dependent carbonyl reductase 1) (Prostaglandin-E(2) 9-reductase) (Prostaglandin 9-ketoreductase) (15-hydroxyprostaglandin dehydrogenase [NADP+])	Cbr1	CBR1	carbonyl reductase 1	Acetylation; Cytoplasm; Direct protein sequencing; NADP; Oxidoreductase; Phosphoprotein; Polymorphism;	Cytoplasm.	15-hydroxyprostaglandin dehydrogenase (NADP+) activity; carbonyl reductase (NADPH) activity; cytoplasm; drug metabolic process; nucleotide binding; oxidoreductase activity, acting on NADH or NADPH, quinone or similar compound as acceptor; prostaglandin-E2 9-reductase activity; vitamin K metabolic process		R-CHOH-R' + NADP(+) = R-CO-R' + NADPH.; (5Z,13E)-(15S)-9-alpha,11-alpha,15-trihydroxyprosta-5,13-dienoate + NADP(+) = (5Z,13E)-(15S)-11-alpha,15-dihydroxy-9-oxoprosta-5,13-dienoate + NADPH.; (13E)-(15S)-11-alpha,15-dihydroxy-9-oxoprost-13-enoate + NADP(+) = (13E)-11-alpha-hydroxy-9,15-dioxoprost-13-enoate + NADPH.	NADPH-dependent reductase with broad substrate specificity. Catalyzes the reduction of a wide variety of carbonyl compounds including quinones, prostaglandins, menadione, plus various xenobiotics. Catalyzes the reduction of the antitumor anthracyclines doxorubicin and daunorubicin to the cardiotoxic compounds doxorubicinol and daunorubicinol. Can convert prostaglandin E2 to prostaglandin F2-alpha…		148758	155694	144643	132233	130224	120750	180068	175304	165307	150331	20623.6	0.137188	167949	173963	161702	127254	109456	105414	140956	30632.3	0.217318	144472	130807	129745	109967	104362	94830	121367	104472	121169	117910	15789.2	0.133909	210066	199814	215321	191245
74001332		60S ribosomal protein L7											1.37521e+06	1324599	1291586	1.58745e+06	1.54988e+06	1.48007e+06	1.01089e+06	957855	884850	1.2736e+06	262334	0.205978	938981	797306	766939	501849	485155	502399	665438	194094	0.291678	2.33106e+06	2.27656e+06	2.31951e+06	2.11282e+06	2.00776e+06	1.99426e+06	3.00404e+06	2.98937e+06	3.0184e+06	2.45042e+06	432893	0.176661	1.18196e+06	1.14546e+06	1.17123e+06	1.36775e+06
74001312		eukaryotic translation elongation factor 1 alpha 1											46622000	52086000	48353000	44961000	45990000	41834000	57851000	59451000	56957000	5.04561e+07	6.36511e+06	0.126151	58233000	58121000	55257000	32327000	32314000	30788000	4.45067e+07	1.39609e+07	0.313682	54366000	52475000	51071000	49153000	45998000	44284000	46596000	42903000	39103000	4.73277e+07	4.90112e+06	0.103557	45764000	44991000	41821000	44833000
74001267		ribosomal protein S24											845576	1.15963e+06	1.00946e+06	1.19386e+06	1.3878e+06	1073131	1.08055e+06	961919	970509	1.07583e+06	158034	0.146895	944648	1.01187e+06	933382	351664	336861	281477	643317	352327	0.547673	1.10852e+06	1.04037e+06	1.0443e+06	1.28513e+06	1.22955e+06	1.16993e+06	1.19245e+06	1.1058e+06	793673	1.10775e+06	143419	0.129469	1.13284e+06	1.04052e+06	832550	1150818
74001125		Trifunctional purine biosynthetic protein adenosine-3 isoform 1	GART	GART	similar to Trifunctional purine biosynthetic protein adenosine-3	ATP-binding; Acetylation; Alternative splicing; Ligase; Manganese; Metal-binding; Multifunctional enzyme; Nucleotide-binding; Phosphoprotein; Polymorphism; Purine biosynthesis; Transferase		'de novo' IMP biosynthetic process; ATP binding; cytosol; metal ion binding; methyltransferase activity; phosphoribosylamine-glycine ligase activity; phosphoribosylformylglycinamidine cyclo-ligase activity; phosphoribosylglycinamide formyltransferase activity; purine base biosynthetic process	Purine metabolism; IMP biosynthesis via de novo pathway; 5-amino-1-(5-phospho-D-ribosyl)imidazole from N(2)-formyl-N(1)-(5-phospho-D-ribosyl)glycinamide: step 2/2. Purine metabolism; IMP biosynthesis via de novo pathway; N(1)-(5-phospho-D-ribosyl)glycinamide from 5-phospho-alpha-D-ribose 1-diphosphate: step 2/2. Purine metabolism; IMP biosynthesis via de novo pathway; N(2)-formyl-N(1)-(5-phospho-…	ATP + 5-phospho-D-ribosylamine + glycine = ADP + phosphate + N(1)-(5-phospho-D-ribosyl)glycinamide.; ATP + 2-(formamido)-N(1)-(5-phospho-D-ribosyl)acetamidine = ADP + phosphate + 5-amino-1-(5-phospho-D-ribosyl)imidazole.; 10-formyltetrahydrofolate + N(1)-(5-phospho-D-ribosyl)glycinamide = tetrahydrofolate + N(2)-formyl-N(1)-(5-phospho-D-ribosyl)glycinamide.			458635	432454	398589	422361	399380	386133	522747	537447	494056	450200	56247.7	0.124939	449784	472377	436234	205054	205781	200823	328342	136834	0.416741	419584	385270	371629	333676	325648	293500	297701	271721	287508	331804	50489.7	0.152167	534959	547712	588255	511919
74001089		eukaryotic translation elongation factor 1 alpha 1											194251	222623	218538	154100	178901	151764	280899	285613	289980	219630	55079.3	0.250782	123672	125952	123196	57212.8	70596.8	38328.9	89826.3	39113.9	0.435439	283067	274170	235499	214340	194578	175877	254660	189261	177486	222104	41368.7	0.186258	299625	311716	232208	296589
74001080		chaperonin containing TCP1, subunit 8 (theta) isoform 1	CCT8	CCT8	chaperonin containing TCP1, subunit 8 (theta)	ATP-binding; Acetylation; Chaperone; Cytoplasm; Cytoskeleton; Direct protein sequencing; Isopeptide bond; Nucleotide-binding; Phosphoprotein; Polymorphism; Ubl conjugation	Cytoplasm. Cytoplasm > cytoskeleton > centrosome.	'de novo' posttranslational protein folding; ATP binding; ATPase activity, coupled; aggresome; centrosome; cytosol; intermediate filament cytoskeleton; unfolded protein binding			Molecular chaperone; assists the folding of proteins upon ATP hydrolysis. As part of the BBS/CCT complex may play a role in the assembly of BBSome, a complex involved in ciliogenesis regulating transports vesicles to the cilia. Known to play a role, in vitro, in the folding of actin and tubulin.		5174053	5.35352e+06	5169723	4330889	4138715	4.07988e+06	6.90036e+06	6.70211e+06	6.13774e+06	5.33189e+06	1.06254e+06	0.19928	5.87608e+06	5.93268e+06	5.65493e+06	3.15248e+06	3.19121e+06	3.06639e+06	4.47896e+06	1.47386e+06	0.329064	5049485	4.88774e+06	4.89828e+06	4133512	3888998	3.61974e+06	4.23979e+06	3.77581e+06	3827054	4.25782e+06	548928	0.128922	6275006	6.52405e+06	6384194	6.18363e+06
74001072		60S ribosomal protein L6 (TAX-responsive enhancer element binding protein 107) (TAXREB107) (Neoplasm-related protein C140)											68694.1	300584	221787	140302	227961	57916.2	209615	202739	235688	185032	80408.2	0.434564	258913	246627	251514	117313	102324	63200.7	173315	88451	0.510348	964575	943882	950850	858748	869410	820748	745120	637561	589336	820026	136661	0.166655	571770	513647	480984	576333
74000847		RAB8B, member RAS oncogene family	RAB8B	RAB8B	RAB8B, member RAS oncogene family	Acetylation; Cell membrane; GTP-binding; Lipoprotein; Membrane; Methylation; Nucleotide-binding; Phosphoprotein; Prenylation; Protein transport; Transport	Cell membrane; Lipid-anchor; Cytoplasmic side.	GTP binding; GTPase activity; adherens junction organization; plasma membrane; protein transport; small GTPase mediated signal transduction			May be involved in vesicular trafficking and neurotransmitter release (By similarity). May participate in cell junction dynamics in Sertoli cells (By similarity).		81649.2	1.06922e+06	840097	466373	627461	330970	1.1227e+06	1.05989e+06	1.19787e+06	755138	397343	0.526186	639854	633899	575492	258488	222365	225234	425889	210303	0.493799	1.10142e+06	1.08837e+06	1.05575e+06	839522	800948	764242	1.03001e+06	717785	144812	838095	299611	0.35749	957753	641153	87019.9	926763
74000809		Electron transfer flavoprotein alpha-subunit, mitochondrial precursor (Alpha-ETF) isoform 1	etfA	ETFA	electron-transfer-flavoprotein, alpha polypeptide	Direct protein sequencing; Disease mutation; Electron transport; FAD; Flavoprotein; Glutaricaciduria; Mitochondrion; Phosphoprotein; Polymorphism; Transit peptide; Transport	Mitochondrion matrix.	electron carrier activity; flavin adenine dinucleotide binding; mitochondrial matrix; oxidoreductase activity; respiratory electron transport chain; small molecule metabolic process; transport			The electron transfer flavoprotein serves as a specific electron acceptor for several dehydrogenases, including five acyl-CoA dehydrogenases, glutaryl-CoA and sarcosine dehydrogenase. It transfers the electrons to the main mitochondrial respiratory chain via ETF-ubiquinone oxidoreductase (ETF dehydrogenase).		165166	168132	162601	163013	152285	140598	211202	211937	166205	171238	24407	0.142533	110142	232800	212622	121611	120529	108646	151058	56114.2	0.371474	174136	164292	171455	158949	154449	142572	147774	134742	146440	154979	13367.5	0.0862539	296069	261557	275144	267094
74000803		60S ribosomal protein L23a	LOC610129	RPL23A	60S ribosomal protein L23a	Acetylation; Complete proteome; Methylation; Phosphoprotein; RNA-binding; Reference proteome; Ribonucleoprotein; Ribosomal protein; rRNA-binding		SRP-dependent cotranslational protein targeting to membrane; cell proliferation; cytosolic large ribosomal subunit; nuclear-transcribed mRNA catabolic process, nonsense-mediated decay; nucleotide binding; nucleus; protein binding; rRNA binding; structural constituent of ribosome; translational elongation; translational initiation; translational termination; viral transcription			This protein binds to a specific region on the 26S rRNA (By similarity).		364927	404802	388582	290328	327942	283696	338731	313830	323272	337346	41633.1	0.123414	349977	402078	383358	345561	305509	259579	341010	51990.9	0.152461	305490	298267	280548	299745	307858	276560	353526	277006	305069	300452	23559.4	0.0784132	252216	290447	235699	260257
74000677		Pyruvate kinase, isozymes M1/M2 (Pyruvate kinase muscle isozyme) (Cytosolic thyroid hormone-binding protein) (CTHBP) (THBP1) isoform 1	PKM2	PKM2	pyruvate kinase, muscle	ATP-binding; Acetylation; Allosteric enzyme; Alternative splicing; Cytoplasm; Direct protein sequencing; Glycolysis; Hydroxylation; Kinase; Magnesium; Metal-binding; Nucleotide-binding; Nucleus; Phosphoprotein; Polymorphism; Potassium; Pyruvate; Transferase; Ubl conjugation	Cytoplasm. Nucleus.	ATP binding; cytosol; glycolysis; magnesium ion binding; nucleus; plasma membrane; potassium ion binding; programmed cell death; protein binding; pyruvate kinase activity	Carbohydrate degradation; glycolysis; pyruvate from D-glyceraldehyde 3-phosphate: step 5/5.	ATP + pyruvate = ADP + phosphoenolpyruvate.	Glycolytic enzyme that catalyzes the transfer of a phosphoryl group from phosphoenolpyruvate (PEP) to ADP, generating ATP. Stimulates POU5F1-mediated transcriptional activation. Plays a general role in caspase independent cell death of tumor cells. The ratio betwween the highly active tetrameric form and nearly inactive dimeric form determines whether glucose carbons are channeled to biosynthetic…	Specifically expressed in proliferating cells, such as embryonic stem cells, embryonic carcinoma cells, as well as cancer cells.	40923000	48175000	43624000	42069000	41914000	38301000	53834000	52129000	44713000	4.50758e+07	5.24976e+06	0.116465	66069000	64774000	61990000	36620000	36406000	34899000	5.01263e+07	1.55693e+07	0.3106	39424000	38166000	37145000	37042000	34028000	32360000	33991000	30148000	27068000	3.43747e+07	4.03481e+06	0.117378	49793000	47059000	45603000	49308000
74000610		Deoxyuridine 5-triphosphate nucleotidohydrolase, mitochondrial precursor (dUTPase) (dUTP pyrophosphatase)	dut	DUT	deoxyuridine triphosphatase	Acetylation; Alternative splicing; Direct protein sequencing; Hydrolase; Magnesium; Mitochondrion; Nucleotide metabolism; Nucleus; Phosphoprotein; Polymorphism; Transit peptide	Nucleus. Mitochondrion.	DNA replication; dUTP diphosphatase activity; dUTP metabolic process; mitochondrion; nucleoplasm; protein binding; pyrimidine base metabolic process; pyrimidine nucleoside biosynthetic process	Pyrimidine metabolism; dUMP biosynthesis; dUMP from dCTP (dUTP route): step 2/2.	dUTP + H(2)O = dUMP + diphosphate.	This enzyme is involved in nucleotide metabolism: it produces dUMP, the immediate precursor of thymidine nucleotides and it decreases the intracellular concentration of dUTP so that uracil cannot be incorporated into DNA.	Found in a variety of tissues. Isoform 3 expression is constitutive, while isoform 2 expression correlates with the onset of DNA replication (at protein level). Isoform 2 degradation coincides with the cessation of nuclear DNA replication (at protein level).	104002	99873.5	92196.8	115917	101144	109123	131230	125502	106970	109551	12590.1	0.114925	185452	184409	178386	151660	152793	149043	166957	17508.7	0.10487	38601.3	43058.5	38323.4	31478.3	30813	30297.8	40464.5	34299.1	37186	36058	4555.94	0.12635	35136	33848.3	30318.1	22484.6
74000604		60S ribosomal protein L4 (L1) isoform 8											2.16629e+06	2108343	2.11387e+06	1.67119e+06	1.61784e+06	1.6734e+06	1.84477e+06	1.87161e+06	1.74808e+06	1.86838e+06	212518	0.113745	2.09267e+06	1.98772e+06	1.91602e+06	778847	753791	712196	1.37354e+06	687570	0.500583	1.70551e+06	1.62884e+06	1700623	1.26862e+06	1.18438e+06	1.12591e+06	1.53379e+06	1.41148e+06	1.53213e+06	1.45459e+06	218983	0.150547	953969	1.02838e+06	1.03963e+06	1.16376e+06
74000602		60S ribosomal protein L4 (L1) isoform 7											381147	409704	366828	310188	295429	312558	235551	247083	229525	309779	65601.1	0.211767	286253	276428	258737	124432	117829	121070	197458	84124.5	0.426037	333609	309467	302861	312462	292518	278178	331053	301974	295844	306441	17772.6	0.0579969	255254	237358	243040	270248
74000590		ribosomal protein L4 isoform 1	RPL4	RPL4	ribosomal protein L4	Acetylation; Direct protein sequencing; Phosphoprotein; Ribonucleoprotein; Ribosomal protein		RNA binding; SRP-dependent cotranslational protein targeting to membrane; cytosolic large ribosomal subunit; nuclear-transcribed mRNA catabolic process, nonsense-mediated decay; nucleolus; structural constituent of ribosome; translational elongation; translational initiation; translational termination; viral transcription					625518	860918	751374	555212	716769	559703	831544	863696	572813	704172	129966	0.184566	967031	924458	876837	345512	346041	274762	622440	331253	0.532184	849448	810159	836446	942764	905571	854119	865761	758053	577118	822160	105873	0.128775	894418	719692	682646	959049
74000478		Peptidyl-prolyl cis-trans isomerase B precursor (PPIase) (Rotamase) (Cyclophilin B) (S-cyclophilin) (SCYLP) (CYP-S1) isoform 1	ppiB	PPIB	peptidylprolyl isomerase B (cyclophilin B)	Cyclosporin; Direct protein sequencing; Disease mutation; Dwarfism; Endoplasmic reticulum; Glycoprotein; Isomerase; Osteogenesis imperfecta; Polymorphism; Rotamase; Signal	Endoplasmic reticulum lumen. Melanosome.	endoplasmic reticulum lumen; melanosome; peptide binding; peptidyl-prolyl cis-trans isomerase activity; protein folding; unfolded protein binding		Peptidylproline (omega=180) = peptidylproline (omega=0).	PPIases accelerate the folding of proteins. It catalyzes the cis-trans isomerization of proline imidic peptide bonds in oligopeptides.		825760	1161245	1.01983e+06	978973	968211	784014	1.38169e+06	1276367	1.24941e+06	1.07172e+06	207012	0.193158	1334785	1.38633e+06	1.23993e+06	776781	775984	761764	1.04593e+06	304304	0.290942	1.24412e+06	1.22613e+06	1.25965e+06	1.14644e+06	1.07023e+06	1.02957e+06	1.45954e+06	1.34886e+06	1.05778e+06	1.2047e+06	143393	0.119028	1.56468e+06	1.464e+06	1.37646e+06	1.56611e+06
74000476		peptidylprolyl isomerase B precursor isoform 2	ppiB	PPIB	peptidylprolyl isomerase B (cyclophilin B)	Cyclosporin; Direct protein sequencing; Disease mutation; Dwarfism; Endoplasmic reticulum; Glycoprotein; Isomerase; Osteogenesis imperfecta; Polymorphism; Rotamase; Signal	Endoplasmic reticulum lumen. Melanosome.	endoplasmic reticulum lumen; melanosome; peptide binding; peptidyl-prolyl cis-trans isomerase activity; protein folding; unfolded protein binding		Peptidylproline (omega=180) = peptidylproline (omega=0).	PPIases accelerate the folding of proteins. It catalyzes the cis-trans isomerization of proline imidic peptide bonds in oligopeptides.		11813000	13381000	12672000	11174000	10554000	9844824	15566000	15074000	13032000	1.25679e+07	1.94101e+06	0.154443	13943000	13710000	12800000	6.52119e+06	6.60254e+06	6.52964e+06	1.00177e+07	3.81674e+06	0.380999	12283000	11811000	11922000	11502000	10968000	10512000	12347000	11715000	10889000	1.15499e+07	638516	0.0552833	17483000	16363000	16414000	16797000
74000462		Sorting nexin-1 isoform 1	SNX1	SNX1	sorting nexin 1	Acetylation; Alternative splicing; Endosome; Golgi apparatus; Lipid-binding; Membrane; Phosphoprotein; Polymorphism; Protein transport; Transport	Endosome membrane; Peripheral membrane protein; Cytoplasmic side. Golgi apparatus > trans-Golgi network membrane; Peripheral membrane protein; Cytoplasmic side. Early endosome membrane; Peripheral membrane protein; Cytoplasmic side.	Golgi apparatus; cell communication; early endosome membrane; early endosome to Golgi transport; endocytosis; intracellular protein transport; phosphatidylinositol binding; protein binding; protein transporter activity			May be involved in several stages of intracellular trafficking. Plays a role in targeting ligand-activated EGFR to the lysosomes for degradation after endocytosis from the cell surface and release from the Golgi. Component of the retromer complex, a complex required to retrieve lysosomal enzyme receptors (IGF2R and M6PR) from endosomes to the trans-Golgi network. Interacts with membranes containi…		192178	186188	187401	209946	199699	205381	174371	164020	144897	184898	20837.9	0.1127	210332	205426	201760	134400	113675	118955	164091	46317	0.282263	168872	165449	172058	209678	205230	206331	199713	208628	204695	193406	18741	0.0968996	262494	281204	261159	249304
74000441		Eukaryotic translation initiation factor 3 subunit 1 (eIF-3 alpha)	EIF3J	EIF3J	eukaryotic translation initiation factor 3, subunit J	Acetylation; Coiled coil; Cytoplasm; Direct protein sequencing; Initiation factor; Phosphoprotein; Polymorphism; Protein biosynthesis;	Cytoplasm.	cytosol; eukaryotic translation initiation factor 3 complex; protein binding; translation initiation factor activity			Component of the eukaryotic translation initiation factor 3 (eIF-3) complex, which is required for several steps in the initiation of protein synthesis. The eIF-3 complex associates with the 40S ribosome and facilitates the recruitment of eIF-1, eIF-1A, eIF-2:GTP:methionyl-tRNAi and eIF-5 to form the 43S preinitiation complex (43S PIC). The eIF-3 complex stimulates mRNA recruitment to the 43S PIC…		132231	190386	175560	115820	185069	122386	86875.6	84230.8	99748	132479	41583.2	0.313886	154333	137265	143666	72199.3	75896.4	59028.2	107065	42380.4	0.39584	272906	281370	254189	354333	316820	311635	333861	150607	149193	269435	74456	0.276341	133167	85211.6	88058.3	151001
74000431		60S ribosomal protein L9											24047.3	74731	55575.3	43723.4	53697.6	21043.7	76899.8	88729.8	48416.3	54096	23137.9	0.427719	136441	138469	113257	33369	33399.1	34839.3	81629.2	53065.9	0.650085	104612	104442	90097.7	85048.3	81091	75264.3	71358.8	69885.4	9891.18	76854.5	28190	0.366797	78768.4	91715.9	71520.2	94095.1
74000407		tropomyosin 1, alpha isoform 2	TPM1	TPM1	tropomyosin 3; tropomyosin 1 (alpha); similar to tropomyosin 1 alpha chain isoform 4	Acetylation; Actin-binding; Alternative splicing; Cardiomyopathy; Coiled coil; Cytoplasm; Cytoskeleton; Direct protein sequencing; Disease mutation; Isopeptide bond; Muscle protein; Phosphoprotein; Ubl conjugation	Cytoplasm > cytoskeleton.	actin binding; bleb; cardiac muscle contraction; cellular response to reactive oxygen species; cytosol; muscle filament sliding; muscle thin filament tropomyosin; negative regulation of cell migration; positive regulation of ATPase activity; positive regulation of cell adhesion; positive regulation of heart rate by epinephrine; positive regulation of stress fiber assembly; regulation of muscle co…			Binds to actin filaments in muscle and non-muscle cells. Plays a central role, in association with the troponin complex, in the calcium dependent regulation of vertebrate striated muscle contraction. Smooth muscle contraction is regulated by interaction with caldesmon. In non-muscle cells is implicated in stabilizing cytoskeleton actin filaments.	Detected in primary breast cancer tissues but undetectable in normal breast tissues in Sudanese patients. Isoform 1 is expressed in adult and fetal skeletal muscle and cardiac tissues, with higher expression levels in the cardiac tissues. Isoform 10 is expressed in adult and fetal cardiac tissues, but not in skeletal muscle.	1.28616e+06	1.59053e+06	1.44631e+06	1.34935e+06	1.30674e+06	1.21743e+06	1.24814e+06	1.12276e+06	1.08801e+06	1.29505e+06	155774	0.120284	1.35899e+06	1.32789e+06	1194165	439523	437005	449801	867896	469723	0.54122	4.01729e+06	3.98269e+06	3.95144e+06	5266480	5.14982e+06	4844796	4.61505e+06	4.30463e+06	4.1548e+06	4.47633e+06	511823	0.11434	1.89606e+06	1915190	1.83522e+06	1.87906e+06
74000405		Tropomyosin 1 alpha chain (Alpha-tropomyosin) isoform 20	TPM1	TPM1	tropomyosin 3; tropomyosin 1 (alpha); similar to tropomyosin 1 alpha chain isoform 4	Acetylation; Actin-binding; Alternative splicing; Cardiomyopathy; Coiled coil; Cytoplasm; Cytoskeleton; Direct protein sequencing; Disease mutation; Isopeptide bond; Muscle protein; Phosphoprotein; Ubl conjugation	Cytoplasm > cytoskeleton.	actin binding; bleb; cardiac muscle contraction; cellular response to reactive oxygen species; cytosol; muscle filament sliding; muscle thin filament tropomyosin; negative regulation of cell migration; positive regulation of ATPase activity; positive regulation of cell adhesion; positive regulation of heart rate by epinephrine; positive regulation of stress fiber assembly; regulation of muscle co…			Binds to actin filaments in muscle and non-muscle cells. Plays a central role, in association with the troponin complex, in the calcium dependent regulation of vertebrate striated muscle contraction. Smooth muscle contraction is regulated by interaction with caldesmon. In non-muscle cells is implicated in stabilizing cytoskeleton actin filaments.	Detected in primary breast cancer tissues but undetectable in normal breast tissues in Sudanese patients. Isoform 1 is expressed in adult and fetal skeletal muscle and cardiac tissues, with higher expression levels in the cardiac tissues. Isoform 10 is expressed in adult and fetal cardiac tissues, but not in skeletal muscle.	70807.3	73434.7	72796.8	66977.9	71093.7	61487.6	99604.5	100462	84793.2	77939.8	13959.4	0.179105	74918.1	139790	128734	118147	142460	134781	123138	25169.7	0.204402	63758.8	59525.4	62776.6	58202.1	53300.5	52733.4	58805.2	57117	62032.7	58694.6	3897.39	0.0664012	114857	119064	122131	103483
74000403		tropomyosin 1 alpha chain isoform 6 isoform 19	TPM1	TPM1	tropomyosin 3; tropomyosin 1 (alpha); similar to tropomyosin 1 alpha chain isoform 4	Acetylation; Actin-binding; Alternative splicing; Cardiomyopathy; Coiled coil; Cytoplasm; Cytoskeleton; Direct protein sequencing; Disease mutation; Isopeptide bond; Muscle protein; Phosphoprotein; Ubl conjugation	Cytoplasm > cytoskeleton.	actin binding; bleb; cardiac muscle contraction; cellular response to reactive oxygen species; cytosol; muscle filament sliding; muscle thin filament tropomyosin; negative regulation of cell migration; positive regulation of ATPase activity; positive regulation of cell adhesion; positive regulation of heart rate by epinephrine; positive regulation of stress fiber assembly; regulation of muscle co…			Binds to actin filaments in muscle and non-muscle cells. Plays a central role, in association with the troponin complex, in the calcium dependent regulation of vertebrate striated muscle contraction. Smooth muscle contraction is regulated by interaction with caldesmon. In non-muscle cells is implicated in stabilizing cytoskeleton actin filaments.	Detected in primary breast cancer tissues but undetectable in normal breast tissues in Sudanese patients. Isoform 1 is expressed in adult and fetal skeletal muscle and cardiac tissues, with higher expression levels in the cardiac tissues. Isoform 10 is expressed in adult and fetal cardiac tissues, but not in skeletal muscle.	113332	196527	144250	104450	152685	177945	163056	168565	174017	154981	30153.5	0.194563	173898	183920	158115	59827	64139.7	68429.8	118055	59701.7	0.505711	134474	125386	125044	119274	121768	126516	138022	150720	109351	127840	11931.4	0.0933311	160151	190422	91442.8	151426
74000397		tropomyosin 1 alpha chain isoform 4 isoform 16	TPM1	TPM1	tropomyosin 3; tropomyosin 1 (alpha); similar to tropomyosin 1 alpha chain isoform 4	Acetylation; Actin-binding; Alternative splicing; Cardiomyopathy; Coiled coil; Cytoplasm; Cytoskeleton; Direct protein sequencing; Disease mutation; Isopeptide bond; Muscle protein; Phosphoprotein; Ubl conjugation	Cytoplasm > cytoskeleton.	actin binding; bleb; cardiac muscle contraction; cellular response to reactive oxygen species; cytosol; muscle filament sliding; muscle thin filament tropomyosin; negative regulation of cell migration; positive regulation of ATPase activity; positive regulation of cell adhesion; positive regulation of heart rate by epinephrine; positive regulation of stress fiber assembly; regulation of muscle co…			Binds to actin filaments in muscle and non-muscle cells. Plays a central role, in association with the troponin complex, in the calcium dependent regulation of vertebrate striated muscle contraction. Smooth muscle contraction is regulated by interaction with caldesmon. In non-muscle cells is implicated in stabilizing cytoskeleton actin filaments.	Detected in primary breast cancer tissues but undetectable in normal breast tissues in Sudanese patients. Isoform 1 is expressed in adult and fetal skeletal muscle and cardiac tissues, with higher expression levels in the cardiac tissues. Isoform 10 is expressed in adult and fetal cardiac tissues, but not in skeletal muscle.	311541	1.1708e+06	879072	965684	980193	822316	747437	630552	738356	805105	244386	0.303545	1.05543e+06	1.00213e+06	919395	188174	188544	227113	596798	435665	0.730004	596613	583445	541612	775446	738796	701477	430866	434592	124264	547457	200462	0.36617	708393	496131	479018	681571
74000387		tropomyosin 1, alpha isoform 11	TPM1	TPM1	tropomyosin 3; tropomyosin 1 (alpha); similar to tropomyosin 1 alpha chain isoform 4	Acetylation; Actin-binding; Alternative splicing; Cardiomyopathy; Coiled coil; Cytoplasm; Cytoskeleton; Direct protein sequencing; Disease mutation; Isopeptide bond; Muscle protein; Phosphoprotein; Ubl conjugation	Cytoplasm > cytoskeleton.	actin binding; bleb; cardiac muscle contraction; cellular response to reactive oxygen species; cytosol; muscle filament sliding; muscle thin filament tropomyosin; negative regulation of cell migration; positive regulation of ATPase activity; positive regulation of cell adhesion; positive regulation of heart rate by epinephrine; positive regulation of stress fiber assembly; regulation of muscle co…			Binds to actin filaments in muscle and non-muscle cells. Plays a central role, in association with the troponin complex, in the calcium dependent regulation of vertebrate striated muscle contraction. Smooth muscle contraction is regulated by interaction with caldesmon. In non-muscle cells is implicated in stabilizing cytoskeleton actin filaments.	Detected in primary breast cancer tissues but undetectable in normal breast tissues in Sudanese patients. Isoform 1 is expressed in adult and fetal skeletal muscle and cardiac tissues, with higher expression levels in the cardiac tissues. Isoform 10 is expressed in adult and fetal cardiac tissues, but not in skeletal muscle.	1.09563e+06	1.4833e+06	1.20291e+06	1.11413e+06	1.16371e+06	1.08189e+06	519973	462282	433978	950868	378921	0.398501	590178	575328	526300	336957	323172	287632	439928	138418	0.314638	1936343	1.89184e+06	1.91273e+06	3.19886e+06	3.02369e+06	2.94129e+06	2586517	2.4558e+06	2537639	2.4983e+06	500085	0.20017	546391	561063	478254	543618
74000385		tropomyosin 1 alpha chain isoform 4 isoform 10	TPM1	TPM1	Tropomyosin alpha-1 chain	Acetylation; Actin-binding; Alternative splicing; Cardiomyopathy; Coiled coil; Cytoplasm; Cytoskeleton; Direct protein sequencing; Disease mutation; Isopeptide bond; Muscle protein; Phosphoprotein; Ubl conjugation	Cytoplasm > cytoskeleton.	actin binding; bleb; cardiac muscle contraction; cellular response to reactive oxygen species; cytosol; muscle filament sliding; muscle thin filament tropomyosin; negative regulation of cell migration; positive regulation of ATPase activity; positive regulation of cell adhesion; positive regulation of heart rate by epinephrine; positive regulation of stress fiber assembly; regulation of muscle co…			Binds to actin filaments in muscle and non-muscle cells. Plays a central role, in association with the troponin complex, in the calcium dependent regulation of vertebrate striated muscle contraction. Smooth muscle contraction is regulated by interaction with caldesmon. In non-muscle cells is implicated in stabilizing cytoskeleton actin filaments.	Detected in primary breast cancer tissues but undetectable in normal breast tissues in Sudanese patients. Isoform 1 is expressed in adult and fetal skeletal muscle and cardiac tissues, with higher expression levels in the cardiac tissues. Isoform 10 is expressed in adult and fetal cardiac tissues, but not in skeletal muscle.	11498000	14104000	12624000	13413000	14394000	12226000	6344667	6167036	6.12438e+06	1.07661e+07	3.52977e+06	0.327859	6.13909e+06	6.13321e+06	5843490	2.25291e+06	2.21617e+06	1.97615e+06	4.0935e+06	2.13554e+06	0.52169	19432000	19193000	18756000	31855000	30041000	28404000	26532000	24076000	21802000	2.44546e+07	4.98061e+06	0.203668	6038637	4.94536e+06	3898917	6.02389e+06
74000375		Tropomyosin 1 alpha chain (Alpha-tropomyosin) isoform 5	TPM1	TPM1	tropomyosin 3; tropomyosin 1 (alpha); similar to tropomyosin 1 alpha chain isoform 4	Acetylation; Actin-binding; Alternative splicing; Cardiomyopathy; Coiled coil; Cytoplasm; Cytoskeleton; Direct protein sequencing; Disease mutation; Isopeptide bond; Muscle protein; Phosphoprotein; Ubl conjugation	Cytoplasm > cytoskeleton.	actin binding; bleb; cardiac muscle contraction; cellular response to reactive oxygen species; cytosol; muscle filament sliding; muscle thin filament tropomyosin; negative regulation of cell migration; positive regulation of ATPase activity; positive regulation of cell adhesion; positive regulation of heart rate by epinephrine; positive regulation of stress fiber assembly; regulation of muscle co…			Binds to actin filaments in muscle and non-muscle cells. Plays a central role, in association with the troponin complex, in the calcium dependent regulation of vertebrate striated muscle contraction. Smooth muscle contraction is regulated by interaction with caldesmon. In non-muscle cells is implicated in stabilizing cytoskeleton actin filaments.	Detected in primary breast cancer tissues but undetectable in normal breast tissues in Sudanese patients. Isoform 1 is expressed in adult and fetal skeletal muscle and cardiac tissues, with higher expression levels in the cardiac tissues. Isoform 10 is expressed in adult and fetal cardiac tissues, but not in skeletal muscle.	115272	121941	109564	97386.9	91742.8	100369	137622	134744	125005	114850	16372.5	0.142556	160778	166889	165422	86081.1	80867.2	84125.5	124027	44263	0.356882	131222	139869	149689	118484	124133	129494	102492	116266	114014	125074	14301.6	0.114346	209440	219429	230578	218949
74000373		Tropomyosin 1 alpha chain (Alpha-tropomyosin) isoform 4	TPM1	TPM1	tropomyosin 3; tropomyosin 1 (alpha); similar to tropomyosin 1 alpha chain isoform 4	Acetylation; Actin-binding; Alternative splicing; Cardiomyopathy; Coiled coil; Cytoplasm; Cytoskeleton; Direct protein sequencing; Disease mutation; Isopeptide bond; Muscle protein; Phosphoprotein; Ubl conjugation	Cytoplasm > cytoskeleton.	actin binding; bleb; cardiac muscle contraction; cellular response to reactive oxygen species; cytosol; muscle filament sliding; muscle thin filament tropomyosin; negative regulation of cell migration; positive regulation of ATPase activity; positive regulation of cell adhesion; positive regulation of heart rate by epinephrine; positive regulation of stress fiber assembly; regulation of muscle co…			Binds to actin filaments in muscle and non-muscle cells. Plays a central role, in association with the troponin complex, in the calcium dependent regulation of vertebrate striated muscle contraction. Smooth muscle contraction is regulated by interaction with caldesmon. In non-muscle cells is implicated in stabilizing cytoskeleton actin filaments.	Detected in primary breast cancer tissues but undetectable in normal breast tissues in Sudanese patients. Isoform 1 is expressed in adult and fetal skeletal muscle and cardiac tissues, with higher expression levels in the cardiac tissues. Isoform 10 is expressed in adult and fetal cardiac tissues, but not in skeletal muscle.	189246	284712	232973	199968	202630	206168	188223	165959	156244	202903	38013.6	0.187349	179566	176731	145484	73968.4	72955.9	72289.1	120166	52960.7	0.44073	319095	309634	312572	384172	372723	361559	386054	370183	351690	351965	30574.5	0.0868682	160925	157767	150873	163321
74000359		talin 2 isoform 5	TLN2	TLN2	talin 2	Acetylation; Cell junction; Cell membrane; Cytoplasm; Cytoskeleton; Membrane; Phosphoprotein; Polymorphism; Synapse	Cell junction > focal adhesion. Cell junction > synapse. Cell membrane; Peripheral membrane protein; Cytoplasmic side. Cytoplasm > cytoskeleton.	actin binding; actin cytoskeleton; cell adhesion; cell-cell junction; cell-cell junction assembly; cytoplasm; cytoskeletal anchoring at plasma membrane; focal adhesion; insulin receptor binding; ruffle; structural constituent of cytoskeleton; synapse			As a major component of focal adhesion plaques that links integrin to the actin cytoskeleton, may play an important role in cell adhesion. Recruits PIP5K1C to focal adhesion plaques and strongly activates its kinase activity (By similarity).		627468	976390	877799	579507	733458	538959	790566	685531	721920	725733	140432	0.193504	941599	906683	851609	202452	194931	189786	547843	386815	0.706069	1370810	1.31408e+06	1.27923e+06	1.6143e+06	1.58625e+06	1.49248e+06	1.47803e+06	1.35196e+06	938243	1.3806e+06	203168	0.14716	697067	721181	701542	728460
74000349		protein disulfide isomerase-associated 3 precursor	PDIA3	PDIA3	protein disulfide isomerase family A, member 3	Direct protein sequencing; Disulfide bond; Endoplasmic reticulum; Isomerase; Polymorphism; Redox-active center; Repeat; Signal	Endoplasmic reticulum lumen. Melanosome.	antigen processing and presentation of exogenous peptide antigen via MHC class I, TAP-dependent; cell redox homeostasis; cysteine-type endopeptidase activity; electron carrier activity; endoplasmic reticulum lumen; glycerol ether metabolic process; melanosome; phagocytic vesicle; phospholipase C activity; post-translational protein modification; protein N-linked glycosylation via asparagine; prot…		Catalyzes the rearrangement of -S-S- bonds in proteins.		Detected in the flagellum and head region of spermatozoa (at protein level).	16251000	20406000	18422000	19818000	19546000	18284000	19268000	18435000	17680000	1.86789e+07	1.25266e+06	0.0670629	14840000	14694000	13981000	8.28663e+06	8312976	8.24063e+06	1.13925e+07	3.42198e+06	0.30037	21572000	21039000	20998000	24929000	23608000	22623000	30360000	28785000	23612000	2.41696e+07	3.35084e+06	0.138639	19455000	18492000	16675000	19745000
74000237		EH-domain containing protein 4 (Hepatocellular carcinoma-associated protein 10/11)	Ehd4	EHD4	EH-domain containing 4	ATP-binding; Acetylation; Calcium; Endosome; Membrane; Nucleotide-binding; Phosphoprotein; Polymorphism;	Early endosome membrane; Peripheral membrane protein. Recycling endosome membrane; Peripheral membrane protein.	ATP binding; GTP binding; GTPase activity; calcium ion binding; early endosome membrane; endocytic recycling; endoplasmic reticulum; nucleic acid binding; nucleus; protein binding; protein homooligomerization; recycling endosome membrane			Plays a role in early endosomal transport.	Highly expressed in pancreas and heart.	403909	388418	367490	435259	406239	391795	321402	328168	297446	371125	45971.1	0.12387	342394	332416	321978	192289	187640	175160	258646	81094.5	0.313535	221374	210220	216888	271679	263582	264096	314497	285499	295005	260316	36809.1	0.141402	281369	285124	290495	302667
74000148		Tropomodulin-3 (Ubiquitous tropomodulin) (U-Tmod) isoform 2	tmod3	TMOD3	tropomodulin 3 (ubiquitous)	Actin-binding; Cytoplasm; Cytoskeleton; Direct protein sequencing; Phosphoprotein;	Cytoplasm > cytoskeleton.	actin binding; cytoplasm; cytoskeleton; tropomyosin binding			Blocks the elongation and depolymerization of the actin filaments at the pointed end. The Tmod/TM complex contributes to the formation of the short actin protofilament, which in turn defines the geometry of the membrane skeleton (By similarity).	Ubiquitous.	408368	397662	397843	396504	349610	350598	349245	310379	294523	361637	41170.2	0.113844	393987	389129	367140	200686	207172	206715	294138	98246.2	0.334014	442694	414709	435006	458604	407600	396328	590489	565935	568317	475520	77129.5	0.1622	393193	396172	400840	371231
73999971		sulfide dehydrogenase like isoform 2	SQRDL	SQRDL	sulfide quinone reductase-like (yeast)	Acetylation; FAD; Flavoprotein; Mitochondrion; NADP; Oxidoreductase; Polymorphism; Transit peptide	Mitochondrion.	mitochondrial inner membrane; sulfide oxidation, using sulfide:quinone oxidoreductase; sulfide:quinone oxidoreductase activity; sulfur amino acid catabolic process			Catalyzes the oxidation of hydrogen sulfide, with the help of a quinone (By similarity).		130055	129269	131910	125853	130802	133924	142598	147173	143928	135057	7540.54	0.0558324	168758	167666	161381	64709.4	68572.3	70367.8	116909	53795.1	0.460146	106645	105937	117846	107340	99011.5	96869.8	101501	102243	101017	104268	6194.01	0.0594048	230763	230797	210065	218699
73999969		sulfide dehydrogenase like isoform 4	SQRDL	SQRDL	sulfide quinone reductase-like (yeast)	Acetylation; FAD; Flavoprotein; Mitochondrion; NADP; Oxidoreductase; Polymorphism; Transit peptide	Mitochondrion.	mitochondrial inner membrane; sulfide oxidation, using sulfide:quinone oxidoreductase; sulfide:quinone oxidoreductase activity; sulfur amino acid catabolic process			Catalyzes the oxidation of hydrogen sulfide, with the help of a quinone (By similarity).		239145	222459	234982	241198	237974	221274	339971	222154	271340	247833	37802.9	0.152534	320020	334242	337726	66109	70076.6	83669.1	201974	141216	0.699182	364031	364481	384080	244265	189587	126441	475833	388020	440229	330774	117555	0.355392	184470	144132	124747	249094
73999965		thrombospondin 1 precursor	Thbs1	THBS1	thrombospondin 1	Calcium; Cell adhesion; Disulfide bond; EGF-like domain; Glycoprotein; Heparin-binding; Polymorphism; Repeat; Signal		activation of MAPK activity; anti-apoptosis; calcium ion binding; cell adhesion; cell cycle arrest; cell migration; cellular response to heat; chronic inflammatory response; collagen V binding; engulfment of apoptotic cell; eukaryotic cell surface binding; external side of plasma membrane; extracellular matrix; fibrinogen binding; fibrinogen complex; fibroblast growth factor binding; fibronectin …			Adhesive glycoprotein that mediates cell-to-cell and cell-to-matrix interactions. Binds heparin. May play a role in dentinogenesis and/or maintenance of dentin and dental pulp (By similarity). Ligand for CD36 mediating antiangiogenic properties.		4.24614e+06	4.94642e+06	4387899	4.31893e+06	4.19178e+06	4.02643e+06	5478030	5.10325e+06	4.7559e+06	4.60609e+06	489006	0.106165	2.52431e+06	2.54168e+06	2425770	1369305	1.34415e+06	1.28732e+06	1.91542e+06	639142	0.333682	8368858	8137535	8.24591e+06	8.10338e+06	7894638	7.54767e+06	7.90935e+06	7.41172e+06	6.88413e+06	7.83369e+06	473332	0.0604226	4.10863e+06	3.94898e+06	3.79869e+06	4.13725e+06
73999813		glyceraldehyde-3-phosphate dehydrogenase	LOC487478										1.33305e+06	1.99601e+06	1.78047e+06	1.48697e+06	1.61591e+06	1276354	1.50117e+06	1.46129e+06	1.47538e+06	1.5474e+06	223066	0.144155	1760556	1.73471e+06	1.64533e+06	779062	754877	734704	1.23487e+06	525924	0.425893	2.05645e+06	1.96828e+06	1.90381e+06	2.66049e+06	2.44637e+06	2.39667e+06	2946855	2.75102e+06	1.9909e+06	2.34676e+06	384830	0.163983	1.27148e+06	1.29449e+06	1020779	1.32168e+06
73999672		Elongation factor 1-gamma (EF-1-gamma) (eEF-1B gamma) isoform 15											355309	726413	478275	292198	333079	314608	639724	539633	551292	470059	155620	0.331065	623040	614338	546168	259834	263443	210745	419595	194351	0.463187	330824	327345	315271	257607	241365	218760	298739	262850	346650	288823	45000	0.155804	317211	254072	173212	387941
73999668	73999670	Elongation factor 1-gamma (EF-1-gamma) (eEF-1B gamma) isoform 3											856085	997919	955527	1.01506e+06	1.02026e+06	1.01874e+06	630751	610289	560874	851722	195850	0.229945	681975	658333	610343	367456	354877	344639	502937	163140	0.324374	828618	797406	824133	1.50464e+06	1.38865e+06	1.30225e+06	1.07908e+06	1.02037e+06	928499	1.07485e+06	264520	0.2461	638980	583159	529520	609593
73999666	73999668, 73999670	Elongation factor 1-gamma (EF-1-gamma) (eEF-1B gamma) isoform 13											2.09826e+06	2208408	1.78892e+06	1.42432e+06	1.40525e+06	1.4253e+06	1.90532e+06	1.70326e+06	1.67827e+06	1.73748e+06	294391	0.169436	1.97206e+06	1958847	1.93396e+06	770128	758643	763515	1.35952e+06	652385	0.479863	1.80841e+06	1.73903e+06	1.75186e+06	1.65093e+06	1.57476e+06	1.51564e+06	1.66671e+06	1.52851e+06	1.65237e+06	1654246	101238	0.0611986	1.33854e+06	1.42701e+06	1.47978e+06	1.77862e+06
73999640		PREDICTED: rab11 GTP-binding protein	Rab11a	RAB11A	RAB11A, member RAS oncogene family	Acetylation; Cell cycle; Cell membrane; Direct protein sequencing; Endosome; GTP-binding; Lipoprotein; Membrane; Methylation; Nucleotide-binding; Prenylation; Protein transport; Transport	Cell membrane; Peripheral membrane protein. Recycling endosome membrane; Peripheral membrane protein. Cleavage furrow.	GTP binding; GTPase activity; cell cycle; cleavage furrow; cytokinesis; neuron projection development; plasma membrane; plasma membrane to endosome transport; protein complex; protein localization in plasma membrane; recycling endosome membrane; small GTPase mediated signal transduction; syntaxin binding; trans-Golgi network; vesicle-mediated transport			Regulates endocytic recycling. May exert its functions by interacting with multiple effector proteins in different complexes. Acts as a major regulator of membrane delivery during cytokinesis. Together with MYO5B and RAB8A participates in epithelial cell polarization. Together with RAB3IP, RAB8A, the exocyst complex, PARD3, PRKCI, ANXA2, CDC42 and DNMBP promotes transcytosis of PODXL to the apica…		261211	253667	197445	213454	197818	207907	246994	224709	222986	225132	23833.7	0.105865	263072	253015	234884	146499	143664	140025	196860	59294.9	0.301203	230779	220594	213734	228724	214075	209085	261985	237327	253290	229955	18253.4	0.0793781	269351	279050	274577	276505
73999635		LYRIC/3D3	MTDH	MTDH	metadherin	Cell junction; Cytoplasm; Endoplasmic reticulum; Membrane; Nucleus; Phosphoprotein; Polymorphism; Tight junction; Transmembrane; Transmembrane helix	Endoplasmic reticulum membrane; Single-pass membrane protein. Nucleus membrane; Single-pass membrane protein. Cell junction > tight junction. Nucleus > nucleolus. Cytoplasm > perinuclear region.	NF-kappaB binding; RNA polymerase II transcription factor binding; apical plasma membrane; endoplasmic reticulum membrane; integral to membrane; intercellular canaliculus; lipopolysaccharide-mediated signaling pathway; negative regulation of apoptotic process; negative regulation of transcription from RNA polymerase II promoter; nuclear body; nuclear membrane; nucleolus; perinuclear region of cyt…			Downregulates SLC1A2/EAAT2 promoter activity when expressed ectopically. Activates the nuclear factor kappa-B (NF-kappa-B) transcription factor. Promotes anchorage-independent growth of immortalized melanocytes and astrocytes which is a key component in tumor cell expansion. Promotes lung metastasis and also has an effect on bone and brain metastasis, possibly by enhancing the seeding of tumor ce…	Widely expressed with highest levels in muscle-dominating organs such as skeletal muscle, heart, tongue and small intestine and in endocrine glands such as thyroid and adrenal gland. Overexpressed in various cancers including breast, brain, prostate, melanoma and glioblastoma multiforme.	52324.8	86567.9	85302.4	59372	83456.3	58450.6	86869.2	78447.6	77549.7	74260.1	13684.3	0.184276	84972.7	110492	100246	69827	64142.6	29270	76491.8	29048.4	0.379759	97049.1	96133.9	98006.9	110834	122992	120374	142690	162469	95199.3	116194	23654.6	0.203578	121688	57145	49261.6	146831
73999554		Copine-3 (Copine III)	CPNE3	CPNE3	copine III	Acetylation; Direct protein sequencing; Phosphoprotein; Polymorphism; Repeat		calcium-dependent phospholipid binding; cytosol; lipid metabolic process; protein serine/threonine kinase activity; transporter activity; vesicle-mediated transport			May function in membrane trafficking. Exhibits calcium-dependent phospholipid binding properties (By similarity).	Ubiquitous.	2138944	1.28587e+06	1.19762e+06	1011459	915623	1.01368e+06	1.09441e+06	1.17886e+06	1106963	1.21594e+06	363679	0.299094	1244762	1227623	1202487	293069	290710	289480	758022	511680	0.67502	1.02508e+06	960131	921932	1053020	1.00039e+06	954701	1.17235e+06	962886	1.59128e+06	1.07131e+06	208598	0.194713	916004	1.16123e+06	1.57611e+06	1.0762e+06
73999532		Glyceraldehyde-3-phosphate dehydrogenase (GAPDH)											2.74312e+06	2.75295e+06	2584968	3.06678e+06	2941818	2.81934e+06	1.83657e+06	1.84506e+06	1.67911e+06	2.47441e+06	534531	0.216023	2.38653e+06	2.37371e+06	2.25184e+06	948044	898088	886155	1.62406e+06	783069	0.482167	4.38309e+06	4.28981e+06	4.21731e+06	3.80289e+06	3.48733e+06	3347262	4.13369e+06	3.70204e+06	3.8767e+06	3.91557e+06	364592	0.0931133	2056368	2.06875e+06	2.17781e+06	2.41844e+06
73999424		tyrosine 3/tryptophan 5 -monooxygenase activation protein, zeta polypeptide											471578	650280	537402	515140	498513	451068	441732	435268	417892	490986	71599.9	0.145829	449909	430924	443683	140245	128144	140749	288942	167297	0.578999	409075	413827	398855	404511	413353	364916	486082	436992	316292	404878	46470.2	0.114776	346984	372553	397257	374398
73999396		40S ribosomal protein S20	rps20	RPS20	ribosomal protein S20	Acetylation; Direct protein sequencing; Isopeptide bond; Phosphoprotein; Ribonucleoprotein; Ribosomal protein; Ubl conjugation		RNA binding; SRP-dependent cotranslational protein targeting to membrane; cytosolic small ribosomal subunit; nuclear-transcribed mRNA catabolic process, nonsense-mediated decay; structural constituent of ribosome; translational elongation; translational initiation; translational termination; viral transcription					1.94846e+06	2853320	2.44688e+06	2.16817e+06	2.25855e+06	2.14729e+06	3.09294e+06	2.85355e+06	2.85187e+06	2.51345e+06	406728	0.161821	3.73843e+06	3.67027e+06	3.32949e+06	1.83696e+06	1.93161e+06	1.77643e+06	2.71386e+06	959491	0.353552	2.93394e+06	2.94066e+06	2888886	3050167	2.9886e+06	2.79112e+06	3.39945e+06	3.15836e+06	2.96571e+06	3.01299e+06	177062	0.0587664	3.26208e+06	3.04418e+06	3.05002e+06	3211924
73999378		transcription elongation factor A (SII) 1	TCEA1	TCEA1	transcription elongation factor A (SII), 1	Acetylation; Alternative splicing; Chromosomal rearrangement; DNA-binding; Direct protein sequencing; Metal-binding; Nucleus; Phosphoprotein; Transcription; Transcription regulation; Zinc; Zinc-finger	Nucleus.	DNA binding; nucleolus; nucleoplasm; positive regulation of viral transcription; regulation of transcription elongation, DNA-dependent; transcription elongation from RNA polymerase II promoter; transcription-coupled nucleotide-excision repair; translation elongation factor activity; viral reproduction; zinc ion binding			Necessary for efficient RNA polymerase II transcription elongation past template-encoded arresting sites. The arresting sites in DNA have the property of trapping a certain fraction of elongating RNA polymerases that pass through, resulting in locked ternary complexes. Cleavage of the nascent transcript by S-II allows the resumption of elongation from the new 3'-terminus.		71719.6	79252.1	75294.3	89278.7	83065.1	87172	70264.4	70237.6	66743.9	77003.1	8086.82	0.105019	63717.5	57118.5	60148.2	24693	22987.3	26939.7	42600.7	19571.6	0.459419	84160.8	84307.7	85149.9	89661.3	90113.5	85442.2	124796	120179	121023	98314.9	17932.8	0.182402	42084.5	31888	35443.1	38529.3
73999368		heat shock protein 8											2.39907e+06	2214088	2.09353e+06	1.67045e+06	1.49229e+06	1.44466e+06	2.53147e+06	2.55651e+06	2293002	2.07723e+06	434878	0.209355	2.33302e+06	2.20916e+06	2.06787e+06	838599	814787	857516	1.52016e+06	753208	0.49548	943715	925678	937285	858227	845537	828745	972494	940289	950789	911418	52480.7	0.0575814	1.1064e+06	1.08513e+06	1.12431e+06	1.03741e+06
73999364		40S ribosomal protein SA (p40) (34/67 kDa laminin receptor) (Colon carcinoma laminin-binding protein) (NEM/1CHD4) (Multidrug resistance-associated protein MGr1-Ag)											399997	423058	388702	422025	397863	414212	393575	367242	356680	395928	22893	0.057821	253674	257570	241130	174646	164623	157921	208261	47206.6	0.226671	374951	367767	368414	613089	563448	524529	577326	512202	525255	491887	96195.1	0.195563	334183	348072	356020	328081
73999288		minichromosome maintenance protein 4	MCM4	MCM4	minichromosome maintenance complex component 4	ATP-binding; Acetylation; Cell cycle; DNA replication; DNA-binding; Helicase; Hydrolase; Nucleotide-binding; Nucleus; Phosphoprotein; Polymorphism;	Nucleus.	ATP binding; DNA binding; DNA strand elongation involved in DNA replication; DNA-dependent DNA replication initiation; G1/S transition of mitotic cell cycle; M/G1 transition of mitotic cell cycle; MCM complex; S phase of mitotic cell cycle; cell cycle checkpoint; helicase activity; protein binding		ATP + H(2)O = ADP + phosphate.	Acts as component of the MCM2-7 complex (MCM complex) which is the putative replicative helicase essential for 'once per cell cycle' DNA replication initiation and elongation in eukaryotic cells. The active ATPase sites in the MCM2-7 ring are formed through the interaction surfaces of two neighboring subunits such that a critical structure of a conserved arginine finger motif is provided in trans…		307783	324607	300188	165178	174305	157141	341974	316719	326229	268236	78022.3	0.290872	372355	361578	359764	158712	149018	150265	258615	116191	0.44928	99771.7	93502.1	106077	81029.8	74582.9	84375.3	79618.5	83960.7	65753.7	85408	12541.7	0.146845	181841	179788	171792	182326
73999236		60S ribosomal protein L7 isoform 1	RPL7	RPL7	ribosomal protein L7	Acetylation; Direct protein sequencing; Phosphoprotein; RNA-binding; Repeat; Ribonucleoprotein; Ribosomal protein		DNA binding; SRP-dependent cotranslational protein targeting to membrane; cytosolic large ribosomal subunit; mRNA binding; nuclear-transcribed mRNA catabolic process, nonsense-mediated decay; protein homodimerization activity; rRNA processing; ribosomal large subunit biogenesis; structural constituent of ribosome; translational elongation; translational initiation; translational termination; vira…			Binds to G-rich structures in 28S rRNA and in mRNAs. Plays a regulatory role in the translation apparatus; inhibits cell-free translation of mRNAs.		7678521	10090000	9106460	10450000	10296000	8801510	6.91909e+06	6.4799e+06	6201673	8.44702e+06	1.67805e+06	0.198656	8.2578e+06	9292177	8497433	4.2508e+06	4.27969e+06	4.35008e+06	6.488e+06	2.42841e+06	0.374293	11678000	11451000	11231000	14684000	14246000	13686000	12173000	11463000	9645072	1.22508e+07	1.63498e+06	0.133459	8146604	8.21206e+06	8471403	8312653
73999095		eukaryotic translation elongation factor 1 alpha 1 isoform 2											2.92163e+06	4087398	3726436	1.89743e+06	2.88444e+06	1933484	3754715	3.55583e+06	3.71335e+06	3.16386e+06	808435	0.255522	4.07241e+06	4128813	3.73775e+06	1.62989e+06	1.54328e+06	425311	2.58958e+06	1.58658e+06	0.612679	4.31317e+06	4.09076e+06	4.23807e+06	3.36245e+06	3.22388e+06	3.11989e+06	3469740	3.41572e+06	1.7388e+06	3.44139e+06	780511	0.226801	2620589	1.7168e+06	1.68845e+06	4061540
73999070		Enoyl-CoA hydratase, mitochondrial precursor (Short chain enoyl-CoA hydratase) (SCEH) (Enoyl-CoA hydratase 1)	Echs1	ECHS1	enoyl CoA hydratase, short chain, 1, mitochondrial	Acetylation; Direct protein sequencing; Fatty acid metabolism; Lipid metabolism; Lyase; Mitochondrion; Polymorphism; Transit peptide	Mitochondrion matrix.	enoyl-CoA hydratase activity; fatty acid beta-oxidation; mitochondrial matrix; protein binding	Lipid metabolism; fatty acid beta-oxidation.	(3S)-3-hydroxyacyl-CoA = trans-2(or 3)-enoyl-CoA + H(2)O.	Straight-chain enoyl-CoA thioesters from C4 up to at least C16 are processed, although with decreasing catalytic rate.	Liver, fibroblast, muscle. Barely detectable in spleen and kidney.	54907	137695	96411.3	115550	136011	137527	109003	92103.5	93155.4	108040	27437.2	0.253954	150573	130734	136965	63801.5	70553	55319.3	101324	42501.7	0.419461	136846	143734	139553	138649	136508	133177	151287	158107	124320	140242	9907.49	0.0706456	181693	193130	253058	203521
73999010		Thioredoxin-like 2 protein (PKC-interacting cousin of thioredoxin) (PKCq-interacting protein) (PKC-theta-interacting protein)	glrx3	GLRX3	glutaredoxin 3	Acetylation; Cytoplasm; Direct protein sequencing; Iron; Iron-sulfur; Metal-binding; Polymorphism; Repeat	Cytoplasm > cell cortex. Cytoplasm > myofibril > sarcomere > Z line.	Z disc; cell cortex; cell redox homeostasis; electron carrier activity; iron-sulfur cluster binding; metal ion binding; negative regulation of cardiac muscle hypertrophy; protein disulfide oxidoreductase activity; regulation of the force of heart contraction			Critical negative regulator of cardiac hypertrophy and a positive inotropic regulator (By similarity). May play a role in regulating the function of the thioredoxin system. Does not posses any thyoredoxin activity since it lacks the conserved motif that is essential for catalytic activity.	Expressed in heart, spleen, testis and, to a lower extent, in thymus and peripheral blood leukocytes. Weakly expressed in lung, placenta, colon and small intestine.	402149	599341	467014	341007	509303	356289	719820	624391	603858	513686	132025	0.257015	395295	408387	409479	212858	214981	235422	312737	100830	0.322411	916153	907507	910924	860002	799179	743772	1.0104e+06	942356	631810	858011	115460	0.134567	570212	546543	545497	567988
73998917		BAG-family molecular chaperone regulator-3 (BCL-2 binding athanogene-3) (BAG-3) (Bcl-2-binding protein Bis) (Docking protein CAIR-1)	bag3	BAG3	BCL2-associated athanogene 3	Apoptosis; Cardiomyopathy; Chaperone; Disease mutation; Myofibrillar myopathy; Phosphoprotein; Polymorphism; Repeat		anti-apoptosis; apoptotic process; chaperone binding; cytosol; plasma membrane; protein folding			Inhibits the chaperone activity of HSP70/HSC70 by promoting substrate release. Has anti-apoptotic activity.		205500	256823	224570	206919	249012	190565	123557	146818	166106	196652	44891	0.228276	187146	196760	179118	124333	121246	100726	151555	40775.3	0.269047	163487	166157	162014	222700	219096	210774	240640	237848	149130	196872	36230.7	0.184032	149855	172438	198069	168794
73998739		Nucleolar phosphoprotein p130 (Nucleolar 130 kDa protein) (140 kDa nucleolar phosphoprotein) (Nopp140) (Nucleolar and coiled-body phosphoprotein 1)	NOLC1	NOLC1	nucleolar and coiled-body phosphoprotein 1	ATP-binding; Acetylation; Alternative splicing; Cytoplasm; GTP-binding; Nucleotide-binding; Nucleus; Phosphoprotein; Polymorphism; Repeat	Nucleus > nucleolus. Cytoplasm.	ATP binding; GTP binding; cytoplasm; mitosis; nucleolus; rRNA processing			Related to nucleologenesis, may play a role in the maintenance of the fundamental structure of the fibrillar center and dense fibrillar component in the nucleolus. It has intrinsic GTPase and ATPase activities. May play an important role in transcription catalyzed by RNA polymerase I.		88586.9	84199.2	84120.1	75734.5	78465.6	72568.5	75742.8	71701.7	64735.2	77317.2	7410.64	0.0958472	133240	116645	114473	39335.1	30342.2	32183.1	77702.9	48456.2	0.623608	99462.3	92668.6	85543	82417.7	81334.3	74154.5	118474	110400	106925	94597.7	15096.9	0.15959	76715.2	80923	83933.6	99462.1
73998671		Thioredoxin-dependent peroxide reductase, mitochondrial precursor (Peroxiredoxin 3) (Antioxidant protein 1) (AOP-1) (MER5 protein homolog) (HBC189) (PRX III) isoform 1	PRDX3	PRDX3	peroxiredoxin 3	Acetylation; Antioxidant; Direct protein sequencing; Disulfide bond; Mitochondrion; Oxidoreductase; Peroxidase; Phosphoprotein; Polymorphism; Redox-active center; Transit peptide	Mitochondrion.	alkyl hydroperoxide reductase activity; cysteine-type endopeptidase inhibitor activity involved in apoptotic process; early endosome; hydrogen peroxide catabolic process; mitochondrion; mitochondrion organization; myeloid cell differentiation; negative regulation of kinase activity; peroxidase activity; peroxiredoxin activity; positive regulation of NF-kappaB transcription factor activity; positi…		2 R'-SH + ROOH = R'-S-S-R' + H(2)O + ROH.	Involved in redox regulation of the cell. Protects radical-sensitive enzymes from oxidative damage by a radical-generating system. Acts synergistically with MAP3K13 to regulate the activation of NF-kappa-B in the cytosol.		410794	406682	382314	390829	392171	363276	451339	442612	435535	408395	29681.5	0.0726785	390102	383936	362917	242334	256549	221353	309532	77428.6	0.250147	805415	794151	757158	771297	718967	660738	736846	702989	688534	737344	48958.1	0.0663979	804348	819968	873555	874834
73998667		eukaryotic translation initiation factor 3, subunit 10 (theta) isoform 1	eif3a	EIF3A	eukaryotic translation initiation factor 3, subunit A	Acetylation; Coiled coil; Cytoplasm; Direct protein sequencing; Initiation factor; Phosphoprotein; Polymorphism; Protein biosynthesis; Repeat	Cytoplasm.	cytosol; eukaryotic translation initiation factor 3 complex; formation of translation initiation complex; nucleolus; protein binding; structural molecule activity; translation initiation factor activity			Component of the eukaryotic translation initiation factor 3 (eIF-3) complex, which is required for several steps in the initiation of protein synthesis. The eIF-3 complex associates with the 40S ribosome and facilitates the recruitment of eIF-1, eIF-1A, eIF-2:GTP:methionyl-tRNAi and eIF-5 to form the 43S preinitiation complex (43S PIC). The eIF-3 complex stimulates mRNA recruitment to the 43S PIC…		5664780	6.01549e+06	5.63331e+06	4373728	4.13172e+06	4.00025e+06	6.413e+06	6404007	5888971	5.39169e+06	961583	0.178345	8760818	8656764	8064688	3.46511e+06	3.40894e+06	3.26705e+06	5.93723e+06	2.81169e+06	0.47357	2.94964e+06	2.87522e+06	2.84385e+06	2.74259e+06	2.70441e+06	2574942	2926405	2721437	2.7322e+06	2.78563e+06	121421	0.0435883	4.90326e+06	4963894	4.61079e+06	4.7484e+06
73998665		eukaryotic translation initiation factor 3, subunit 10 (theta) isoform 2	eif3a	EIF3A	eukaryotic translation initiation factor 3, subunit A	Acetylation; Coiled coil; Cytoplasm; Direct protein sequencing; Initiation factor; Phosphoprotein; Polymorphism; Protein biosynthesis; Repeat	Cytoplasm.	cytosol; eukaryotic translation initiation factor 3 complex; formation of translation initiation complex; nucleolus; protein binding; structural molecule activity; translation initiation factor activity			Component of the eukaryotic translation initiation factor 3 (eIF-3) complex, which is required for several steps in the initiation of protein synthesis. The eIF-3 complex associates with the 40S ribosome and facilitates the recruitment of eIF-1, eIF-1A, eIF-2:GTP:methionyl-tRNAi and eIF-5 to form the 43S preinitiation complex (43S PIC). The eIF-3 complex stimulates mRNA recruitment to the 43S PIC…		820591	890214	844432	786267	764354	663046	814141	810901	770924	796096	63027.2	0.0791703	827168	821799	793875	325904	333191	325357	571216	266519	0.466582	943852	874850	866752	990937	1.01249e+06	1.00965e+06	1.0451e+06	988616	724907	939684	101241	0.10774	869634	661108	553552	872723
73998661		Sideroflexin-3	SFXN3	SFXN3	sideroflexin 3	Ion transport; Iron; Iron transport; Membrane; Mitochondrion; Transmembrane; Transmembrane helix; Transport	Mitochondrion membrane; Multi-pass membrane protein.	cation transmembrane transporter activity; integral to membrane; iron ion homeostasis; mitochondrial membrane			Potential iron transporter.		324125	335783	306634	265121	230026	230221	369816	353072	291412	300690	50804.5	0.16896	332668	388213	366704	198515	203211	198109	281237	90812.8	0.322905	326025	329164	307265	290145	269865	243979	252715	227773	245918	276983	37639.3	0.13589	538387	548350	562003	539165
73998627		tropomyosin 3 isoform 2											330859	412901	391965	373644	346032	326797	320751	315330	295622	345989	38837.4	0.11225	330522	363176	352081	159926	171376	170960	258007	99870.8	0.387086	2.10796e+06	2.06188e+06	2076402	2.30775e+06	2.15881e+06	2.01286e+06	2062697	1.86418e+06	1.77015e+06	2.04697e+06	156835	0.0766181	1.28286e+06	1.32047e+06	1.39975e+06	1.35607e+06
73998563		Structural maintenance of chromosome 3 (Chondroitin sulfate proteoglycan 6) (Chromosome-associated polypeptide) (hCAP) (Bamacan) (Basement membrane-associated chondroitin proteoglycan) isoform 1	smc3	SMC3	structural maintenance of chromosomes 3	ATP-binding; Acetylation; Cell cycle; Cell division; Centromere; Chromosome; Coiled coil; DNA damage; DNA repair; Disease mutation; Meiosis; Mental retardation; Mitosis; Nucleotide-binding; Nucleus; Phosphoprotein;	Nucleus. Chromosome. Chromosome > centromere.	ATP binding; DNA mediated transformation; DNA repair; basement membrane; cell division; chromatin; chromosome, centromeric region; cytoplasm; dynein binding; meiosis; meiotic cohesin complex; microtubule motor activity; mitotic metaphase/anaphase transition; mitotic prometaphase; mitotic spindle organization; negative regulation of DNA endoreduplication; nuclear matrix; nucleoplasm; protein heter…			Central component of cohesin, a complex required for chromosome cohesion during the cell cycle. The cohesin complex may form a large proteinaceous ring within which sister chromatids can be trapped. At anaphase, the complex is cleaved and dissociates from chromatin, allowing sister chromatids to segregate. Cohesion is coupled to DNA replication and is involved in DNA repair. The cohesin complex p…		29249.6	71080.6	47639.6	45141.2	54172.5	37331.9	43765.2	37249.7	46266.3	45766.3	11916.9	0.260387	63113.2	62862.3	62124.3	20216.8	23466	26757.2	43090	21583.4	0.500892	62747.7	58424.2	59421	99799	100219	97154.9	102338	69734.9	18286	74236.1	28274.8	0.380877	41084.7	26923.5	25730.6	30979.5
73998513		X-prolyl aminopeptidase (aminopeptidase P) 1, soluble isoform 1	XPNPEP1	XPNPEP1	X-prolyl aminopeptidase (aminopeptidase P) 1, soluble	Acetylation; Alternative splicing; Aminopeptidase; Cytoplasm; Direct protein sequencing; Hydrolase; Manganese; Metal-binding; Metalloprotease; Protease;	Cytoplasm.	bradykinin catabolic process; cytoplasm; manganese ion binding; metalloaminopeptidase activity; protein homodimerization activity; proteolysis		Release of any N-terminal amino acid, including proline, that is linked to proline, even from a dipeptide or tripeptide.	Contributes to the degradation of bradykinin. Catalyzes the removal of a penultimate prolyl residue from the N-termini of peptides, such as Arg-Pro-Pro.	Expressed in all tissues tested, including pancreas, heart, muscle, kidney, liver, lung and brain. Highest levels in pancreas.	99960.3	104766	96102	62323.4	52957.8	56421.7	120892	112432	109190	90560.7	26084.1	0.288029	138942	138339	144106	55599	49937.9	45370	95382.2	49529.4	0.519273	57332.3	55190.9	52155.7	40600.1	35760.6	30169.4	47380.9	41472.6	47718.1	45309	9058.54	0.199928	50019.2	63469	60780	67559.1
73998448		internexin neuronal intermediate filament protein, alpha isoform 2	ina	INA	internexin neuronal intermediate filament protein, alpha	Acetylation; Coiled coil; Developmental protein; Differentiation; Direct protein sequencing; Glycoprotein; Intermediate filament; Neurogenesis; Phosphoprotein; Polymorphism;		cell differentiation; nervous system development; neurofilament; structural constituent of cytoskeleton			Class-IV neuronal intermediate filament that is able to self-assemble. It is involved in the morphogenesis of neurons. It may form an independent structural network without the involvement of other neurofilaments or it may cooperate with NF-L to form the filamentous backbone to which NF-M and NF-H attach to form the cross-bridges.	Found predominantly in adult CNS.	790656	962720	891168	912762	1.02159e+06	894384	1021298	916527	898973	923342	71615.7	0.0775614	1.0566e+06	1.03709e+06	935479	680856	664818	631602	834407	197045	0.236149	622238	615138	591041	793643	787082	756059	801267	748001	667812	709142	84748.4	0.119508	721717	479676	327322	822054
73998385		pyrroline-5-carboxylate synthetase isoform 1	ALDH18A1	ALDH18A1	aldehyde dehydrogenase 18 family, member A1	ATP-binding; Alternative splicing; Amino-acid biosynthesis; Disease mutation; Kinase; Membrane; Mental retardation; Mitochondrion; Mitochondrion inner membrane; Multifunctional enzyme; NADP; Nucleotide-binding; Oxidoreductase; Polymorphism; Proline biosynthesis; Transferase	Mitochondrion inner membrane.	ATP binding; glutamate 5-kinase activity; glutamate-5-semialdehyde dehydrogenase activity; mitochondrial inner membrane; proline biosynthetic process	Amino-acid biosynthesis; L-proline biosynthesis; L-glutamate 5-semialdehyde from L-glutamate: step 1/2. Amino-acid biosynthesis; L-proline biosynthesis; L-glutamate 5-semialdehyde from L-glutamate: step 2/2.	ATP + L-glutamate = ADP + L-glutamate 5-phosphate.; L-glutamate 5-semialdehyde + phosphate + NADP(+) = L-glutamyl 5-phosphate + NADPH.			293195	423473	380615	338921	354125	275585	481248	410781	412305	374472	65814.2	0.175752	483076	468613	455150	215002	194649	194583	335179	146990	0.438541	704232	688039	746815	536028	537610	525821	631995	627119	393823	599054	110633	0.18468	507464	471246	537242	506104
73998363		Golgi-specific brefeldin A-resistance guanine nucleotide exchange factor 1 (BFA-resistant GEF 1) isoform 2	GBF1	GBF1	golgi brefeldin A resistant guanine nucleotide exchange factor 1	Guanine-nucleotide releasing factor; Phosphoprotein; Polymorphism;		ARF guanyl-nucleotide exchange factor activity; COPI coating of Golgi vesicle; Golgi membrane; post-Golgi vesicle-mediated transport; regulation of ARF protein signal transduction; retrograde vesicle-mediated transport, Golgi to ER			Promotes guanine-nucleotide exchange on ARF5. Promotes the activation of ARF5 through replacement of GDP with GTP (By similarity).	Ubiquitous.	20204	26530.9	29514.7	28253.5	29143.2	28137.2	46417.5	47986.4	43059.9	33249.7	9899.8	0.297741	46043.3	54203.3	52913.7	15524.6	18243.1	18610.6	34256.4	18638.7	0.544093	17314.7	15982.2	19611.3	17227.9	19015.6	12078	17851.4	12309.4	16178.5	16396.6	2655.62	0.161962	40017	47041.3	43558.9	43722.4
73998357		PDZ and LIM domain 1 (elfin)	PDLIM1	PDLIM1	PDZ and LIM domain 1	Acetylation; Cytoplasm; Cytoskeleton; Direct protein sequencing; LIM domain; Metal-binding; Phosphoprotein; Polymorphism; Zinc	Cytoplasm. Cytoplasm > cytoskeleton.	cytoplasm; cytoskeleton; response to oxidative stress; zinc ion binding			Cytoskeletal protein that may act as an adapter that brings other proteins (like kinases) to the cytoskeleton.	Strongly expressed in the heart and skeletal muscle, moderately expressed in the spleen, small intestine, colon, placenta, and lung. A lower level expression is seen in liver, thymus, kidney, prostate and pancreas and is not found in the brain, testis, ovary, and peripheral blood leukocytes.	2.10418e+06	2.27466e+06	2.17858e+06	1.86677e+06	1.93321e+06	1.75612e+06	1.74832e+06	1.73e+06	1189699	1.86461e+06	321663	0.172509	1.53188e+06	1.65844e+06	1.58165e+06	696359	646713	571387	1.1144e+06	524774	0.470901	8436843	8.22791e+06	8.17793e+06	6710194	6596363	6.28831e+06	7.67601e+06	7.18389e+06	6.9002e+06	7355293	796702	0.108317	3.92986e+06	4.16035e+06	3804501	4115301
73998048		Myoferlin (Fer-1 like protein 3) isoform 5	Myof	MYOF	myoferlin	Acetylation; Alternative splicing; Cell membrane; Cytoplasmic vesicle; Membrane; Nucleus; Phosphoprotein; Polymorphism; Repeat; Signal-anchor; Transmembrane; Transmembrane helix	Cell membrane; Single-pass type II membrane protein. Nucleus membrane; Single-pass type II membrane protein. Cytoplasmic vesicle membrane; Single-pass type II membrane protein.	blood circulation; caveola; cytoplasmic vesicle membrane; integral to membrane; muscle contraction; nuclear membrane; phospholipid binding; plasma membrane repair			Calcium/phospholipid-binding protein that plays a role in the plasmalemma repair mechanism of endothelial cells that permits rapid resealing of membranes disrupted by mechanical stress. Involved in endocytic recycling. Implicated in VEGF signal transduction by regulating the levels of the receptor KDR (By similarity).	Expressed in myoblast and endothelial cells (at protein level). Highly expressed in cardiac and skeletal muscles. Also present in lung, and at very low levels in kidney, placenta and brain.	466800	549471	515525	329764	357484	308315	681459	649196	630022	498671	142259	0.285277	889184	864112	807499	402008	372085	363812	616450	261437	0.424101	681518	651518	670168	557242	560979	544954	444557	512246	292248	546159	123029	0.225262	1.10643e+06	993244	960675	1.13601e+06
73998044		Myoferlin (Fer-1 like protein 3) isoform 4	Myof	MYOF	myoferlin	Acetylation; Alternative splicing; Cell membrane; Cytoplasmic vesicle; Membrane; Nucleus; Phosphoprotein; Polymorphism; Repeat; Signal-anchor; Transmembrane; Transmembrane helix	Cell membrane; Single-pass type II membrane protein. Nucleus membrane; Single-pass type II membrane protein. Cytoplasmic vesicle membrane; Single-pass type II membrane protein.	blood circulation; caveola; cytoplasmic vesicle membrane; integral to membrane; muscle contraction; nuclear membrane; phospholipid binding; plasma membrane repair			Calcium/phospholipid-binding protein that plays a role in the plasmalemma repair mechanism of endothelial cells that permits rapid resealing of membranes disrupted by mechanical stress. Involved in endocytic recycling. Implicated in VEGF signal transduction by regulating the levels of the receptor KDR (By similarity).	Expressed in myoblast and endothelial cells (at protein level). Highly expressed in cardiac and skeletal muscles. Also present in lung, and at very low levels in kidney, placenta and brain.	1.03847e+06	1.04542e+06	954461	825903	750222	676998	1.0577e+06	1.091e+06	997505	937519	149636	0.159608	794749	791903	703029	182123	182528	183160	472915	319727	0.676076	954355	895284	860748	883292	799025	725781	883486	801122	858201	851255	66855.1	0.0785371	716307	747996	726329	776213
73997930		Heterogeneous nuclear ribonucleoprotein F (hnRNP F) (Nucleolin-like protein mcs94-1) isoform 7	HNRNPF	HNRNPF	heterogeneous nuclear ribonucleoprotein F	Acetylation; Direct protein sequencing; Isopeptide bond; Nucleus; Phosphoprotein; Polymorphism; RNA-binding; Repeat; Ribonucleoprotein; Spliceosome; Ubl conjugation; mRNA processing; mRNA splicing	Nucleus > nucleoplasm.	catalytic step 2 spliceosome; cytoplasm; heterogeneous nuclear ribonucleoprotein complex; nuclear mRNA splicing, via spliceosome; nucleoplasm; nucleotide binding; regulation of RNA splicing; single-stranded RNA binding			Component of the heterogeneous nuclear ribonucleoprotein (hnRNP) complexes which provide the substrate for the processing events that pre-mRNAs undergo before becoming functional, translatable mRNAs in the cytoplasm. Plays a role in the regulation of alternative splicing events. Binds G-rich sequences in pre-mRNAs and keeps target RNA in an unfolded state.	Expressed ubiquitously.	1.10011e+06	1233026	1051889	829971	806059	716751	1.23697e+06	1219596	1197313	1.04352e+06	206164	0.197566	2.08296e+06	2.02373e+06	1896378	663864	711555	667840	1.34106e+06	725664	0.541114	1.28713e+06	1.17483e+06	1.08174e+06	912400	831478	739091	1.04609e+06	921084	830337	980463	179422	0.182997	1.38534e+06	1.50395e+06	1.54187e+06	1.49734e+06
73997851		Tubulin alpha-8 chain (Alpha-tubulin 8)	Tuba8	TUBA8	tubulin, alpha 8	Acetylation; Cytoplasm; Cytoskeleton; GTP-binding; Microtubule; Nucleotide-binding; Phosphoprotein; Polymorphism;	Cytoplasm > cytoskeleton.	GTP binding; GTPase activity; cytoplasm; microtubule; microtubule-based movement; protein polymerization; structural molecule activity			Tubulin is the major constituent of microtubules. It binds two moles of GTP, one at an exchangeable site on the beta chain and one at a non-exchangeable site on the alpha-chain.	Preferentially expressed in heart, skeletal muscle and testis. Expressed at low levels in the developing brain.	522868	553478	519392	443765	448624	419958	593092	592357	525683	513246	63485.9	0.123695	451763	447182	443958	164644	151858	162477	303647	157809	0.519713	2.80743e+06	2730365	2.67992e+06	3460971	3.31191e+06	3.24525e+06	2.77716e+06	2.59776e+06	2.76664e+06	2.93082e+06	317216	0.108234	1.07884e+06	1074222	1092623	1.12014e+06
73997722		B-cell receptor-associated protein 37	PHB2	PHB2	prohibitin 2	Acetylation; Coiled coil; Cytoplasm; Direct protein sequencing; Membrane; Mitochondrion; Mitochondrion inner membrane; Nucleus; Phosphoprotein; Receptor; Repressor; Transcription; Transcription regulation	Mitochondrion inner membrane. Cytoplasm. Nucleus.	estrogen receptor binding; mitochondrial inner membrane; negative regulation of transcription, DNA-dependent; nucleus; receptor activity; transcription, DNA-dependent			Acts as a mediator of transcriptional repression by nuclear hormone receptors via recruitment of histone deacetylases (By similarity). Functions as an estrogen receptor (ER)-selective coregulator that potentiates the inhibitory activities of antiestrogens and represses the activity of estrogens. Competes with NCOA1 for modulation of ER transcriptional activity. Probably involved in regulating mit…		497184	590940	523694	415504	390700	331355	719204	686929	695633	539016	143148	0.265573	1.05482e+06	1.14834e+06	1.05939e+06	400488	372727	314081	724974	399517	0.551078	667320	623146	584397	416762	402398	380581	442352	407611	360374	476105	115766	0.243153	1.33615e+06	986687	974850	1.3657e+06
73997712		Heterogeneous nuclear ribonucleoprotein A1 (Helix-destabilizing protein) (Single-strand binding protein) (hnRNP core protein A1) (HDP-1) (Topoisomerase-inhibitor suppressed)											247812	261430	254016	242219	235796	257346	252748	246260	253244	250097	7904.1	0.0316042	328149	317362	309684	129493	123715	136113	224086	103555	0.462121	293479	283641	297476	318247	293915	286976	282380	267050	290167	290370	13758.4	0.0473822	308278	338922	376739	384350
73997649		Glyceraldehyde-3-phosphate dehydrogenase (GAPDH)											259318	133635	119102	104589	92453.7	111351	129656	143843	128396	135816	48923.7	0.36022	134929	132548	133058	41364.6	40424.5	44414.8	87789.9	50109.5	0.570789	141990	126645	125450	129964	126056	113794	158708	135734	217695	141782	31128.9	0.219555	177323	239390	334247	207810
73997516		Cytochrome c oxidase polypeptide Va, mitochondrial precursor	LOC486707										1.40181e+06	1.39755e+06	1.33543e+06	1.77541e+06	1.75057e+06	1.61267e+06	588010	581802	562990	1.22292e+06	507490	0.414984	841184	886428	848400	336617	332273	333306	596368	287753	0.482508	1.57617e+06	1513495	1.46229e+06	1.65386e+06	1.50344e+06	1347060	2.20423e+06	1.63708e+06	1.96881e+06	1651826	269613	0.163221	1.07528e+06	1.12062e+06	1.18658e+06	1.27403e+06
73997402	73997404, 73997418, 73997426, 73997430, 73997434, 73997436, 73997442, 73997446	chromodomain helicase DNA binding protein 4 isoform 3	CHD4	CHD4	chromodomain helicase DNA binding protein 4	ATP-binding; Acetylation; Alternative splicing; Chromatin regulator; Cytoplasm; Cytoskeleton; DNA-binding; Helicase; Hydrolase; Metal-binding; Nucleotide-binding; Nucleus; Phosphoprotein; Polymorphism; Repeat; Transcription; Transcription regulation; Zinc; Zinc-finger	Nucleus. Cytoplasm > cytoskeleton > centrosome.	ATP binding; ATP-dependent DNA helicase activity; DNA binding; NuRD complex; centrosome; chromatin modification; regulation of transcription from RNA polymerase II promoter; transcription, DNA-dependent; zinc ion binding		ATP + H(2)O = ADP + phosphate.	Component of the histone deacetylase NuRD complex which participates in the remodeling of chromatin by deacetylating histones.		138104	143125	134648	112340	112330	102357	122210	114148	112800	121340	14056.5	0.115844	166372	158717	145727	54307.4	54566.9	53842.2	105589	56637.3	0.536396	127559	109563	108660	124895	126465	124053	134752	123365	121761	122342	8363.25	0.0683599	101846	118787	111652	103470
73997340		leprecan-like 2 isoform 2	GPR162	GPR162	Probable G-protein coupled receptor 162	Alternative splicing; Cell membrane; Complete proteome; G-protein coupled receptor; Glycoprotein; Membrane; Polymorphism; Receptor; Reference proteome; Transducer; Transmembrane; Transmembrane helix	Cell membrane; Multi-pass membrane protein.	G-protein coupled receptor activity; integral to membrane; plasma membrane			Orphan receptor.		327643	329135	325243	420258	391098	378756	231828	223760	205285	314778	78005.6	0.247811	200001	201528	179677	116706	108815	122037	154794	43554.1	0.281368	639282	586738	576819	645338	566477	475906	820673	672205	713297	632971	98614	0.155795	236160	272969	277430	255997
73997328		Ubiquitin carboxyl-terminal hydrolase 5 (Ubiquitin thiolesterase 5) (Ubiquitin-specific processing protease 5) (Deubiquitinating enzyme 5) (Isopeptidase T) isoform 1	USP5	USP5	ubiquitin specific peptidase 5 (isopeptidase T)	Acetylation; Alternative splicing; Direct protein sequencing; Disulfide bond; Hydrolase; Metal-binding; Phosphoprotein; Protease; Repeat; Thiol protease; Ubl conjugation pathway; Zinc; Zinc-finger		cysteine-type endopeptidase activity; lysosome; omega peptidase activity; positive regulation of proteasomal ubiquitin-dependent protein catabolic process; protein K48-linked deubiquitination; protein binding; ubiquitin thiolesterase activity; ubiquitin-dependent protein catabolic process; zinc ion binding		Thiol-dependent hydrolysis of ester, thioester, amide, peptide and isopeptide bonds formed by the C-terminal Gly of ubiquitin (a 76-residue protein attached to proteins as an intracellular targeting signal).	Cleaves linear and branched multiubiquitin polymers with a marked preference for branched polymers. Involved in unanchored 'Lys-48'-linked polyubiquitin disassembly. Binds linear and 'Lys-63'-linked polyubiquitin with a lower affinity. Knock-down of USP5 causes the accumulation of p53/TP53 and an increase in p53/TP53 transcriptional activity because the unanchored polyubiquitin that accumulates i…		398699	391753	359245	321118	307910	303633	443011	223791	458039	356355	74870.5	0.210101	247508	275146	261447	159031	148067	148221	206570	60790.2	0.294284	378758	367280	343618	312955	300292	280415	314360	287743	313745	322130	34134.6	0.105965	375711	380231	416896	351746
73997326		Ubiquitin isopeptidase T isoform 4	USP5	USP5	ubiquitin specific peptidase 5 (isopeptidase T)	Acetylation; Alternative splicing; Direct protein sequencing; Disulfide bond; Hydrolase; Metal-binding; Phosphoprotein; Protease; Repeat; Thiol protease; Ubl conjugation pathway; Zinc; Zinc-finger		cysteine-type endopeptidase activity; lysosome; omega peptidase activity; positive regulation of proteasomal ubiquitin-dependent protein catabolic process; protein K48-linked deubiquitination; protein binding; ubiquitin thiolesterase activity; ubiquitin-dependent protein catabolic process; zinc ion binding		Thiol-dependent hydrolysis of ester, thioester, amide, peptide and isopeptide bonds formed by the C-terminal Gly of ubiquitin (a 76-residue protein attached to proteins as an intracellular targeting signal).	Cleaves linear and branched multiubiquitin polymers with a marked preference for branched polymers. Involved in unanchored 'Lys-48'-linked polyubiquitin disassembly. Binds linear and 'Lys-63'-linked polyubiquitin with a lower affinity. Knock-down of USP5 causes the accumulation of p53/TP53 and an increase in p53/TP53 transcriptional activity because the unanchored polyubiquitin that accumulates i…		771979	739158	731812	595351	579706	551627	786825	763270	738478	695356	92189.4	0.132579	905019	957868	892662	340435	358269	318148	628734	318450	0.506494	478403	476126	477332	493411	478698	435003	470291	463320	458616	470133	16524.9	0.0351493	715177	752430	757773	910938
73997303		Gamma enolase (2-phospho-D-glycerate hydro-lyase) (Neural enolase) (Neuron-specific enolase) (NSE) (Enolase 2) isoform 5	eno2	ENO2	enolase 2 (gamma, neuronal)	Cell membrane; Cytoplasm; Direct protein sequencing; Glycolysis; Lyase; Magnesium; Membrane; Metal-binding; Phosphoprotein; Polymorphism;	Cytoplasm. Cell membrane.	gluconeogenesis; glycolysis; magnesium ion binding; phosphopyruvate hydratase activity; phosphopyruvate hydratase complex; plasma membrane	Carbohydrate degradation; glycolysis; pyruvate from D-glyceraldehyde 3-phosphate: step 4/5.	2-phospho-D-glycerate = phosphoenolpyruvate + H(2)O.	Has neurotrophic and neuroprotective properties on a broad spectrum of central nervous system (CNS) neurons. Binds, in a calcium-dependent manner, to cultured neocortical neurons and promotes cell survival (By similarity).	The alpha/alpha homodimer is expressed in embryo and in most adult tissues. The alpha/beta heterodimer and the beta/beta homodimer are found in striated muscle, and the alpha/gamma heterodimer and the gamma/gamma homodimer in neurons.	3.66041e+06	3.72696e+06	3.56384e+06	3.81266e+06	3.57438e+06	3.47048e+06	2.32157e+06	2.27246e+06	2.1723e+06	3.175e+06	697606	0.219718	1.92366e+06	1.86675e+06	1.77431e+06	954167	909801	898498	1.38786e+06	514172	0.370477	3.00304e+06	2.89453e+06	3073762	5.35459e+06	5024373	4811547	4.50955e+06	4.20187e+06	4.17474e+06	4.11644e+06	923694	0.224391	1.23156e+06	1.30383e+06	1.38834e+06	1327449
73997297	73997299, 73997303	Gamma enolase (2-phospho-D-glycerate hydro-lyase) (Neural enolase) (Neuron-specific enolase) (NSE) (Enolase 2) isoform 2	eno2	ENO2	enolase 2 (gamma, neuronal)	Cell membrane; Cytoplasm; Direct protein sequencing; Glycolysis; Lyase; Magnesium; Membrane; Metal-binding; Phosphoprotein; Polymorphism;	Cytoplasm. Cell membrane.	gluconeogenesis; glycolysis; magnesium ion binding; phosphopyruvate hydratase activity; phosphopyruvate hydratase complex; plasma membrane	Carbohydrate degradation; glycolysis; pyruvate from D-glyceraldehyde 3-phosphate: step 4/5.	2-phospho-D-glycerate = phosphoenolpyruvate + H(2)O.	Has neurotrophic and neuroprotective properties on a broad spectrum of central nervous system (CNS) neurons. Binds, in a calcium-dependent manner, to cultured neocortical neurons and promotes cell survival (By similarity).	The alpha/alpha homodimer is expressed in embryo and in most adult tissues. The alpha/beta heterodimer and the beta/beta homodimer are found in striated muscle, and the alpha/gamma heterodimer and the gamma/gamma homodimer in neurons.	138742	231857	214952	149849	169720	165860	340694	347358	272735	225752	79388.1	0.351661	70538.9	130528	114766	56273.7	48606.5	46054.6	77794.6	36118.8	0.464284	290925	281791	279445	116748	105338	101682	140353	119649	136812	174749	82987.4	0.474894	368138	371867	369851	357188
73997297	73997299, 73997301, 73997303	Gamma enolase (2-phospho-D-glycerate hydro-lyase) (Neural enolase) (Neuron-specific enolase) (NSE) (Enolase 2) isoform 2	eno2	ENO2	enolase 2 (gamma, neuronal)	Cell membrane; Cytoplasm; Direct protein sequencing; Glycolysis; Lyase; Magnesium; Membrane; Metal-binding; Phosphoprotein; Polymorphism;	Cytoplasm. Cell membrane.	gluconeogenesis; glycolysis; magnesium ion binding; phosphopyruvate hydratase activity; phosphopyruvate hydratase complex; plasma membrane	Carbohydrate degradation; glycolysis; pyruvate from D-glyceraldehyde 3-phosphate: step 4/5.	2-phospho-D-glycerate = phosphoenolpyruvate + H(2)O.	Has neurotrophic and neuroprotective properties on a broad spectrum of central nervous system (CNS) neurons. Binds, in a calcium-dependent manner, to cultured neocortical neurons and promotes cell survival (By similarity).	The alpha/alpha homodimer is expressed in embryo and in most adult tissues. The alpha/beta heterodimer and the beta/beta homodimer are found in striated muscle, and the alpha/gamma heterodimer and the gamma/gamma homodimer in neurons.	412514	388373	398704	394529	355563	359923	290522	299902	234427	348273	60459.3	0.173597	276935	261211	255897	116289	114592	110409	189222	82972.1	0.43849	449999	430579	440115	447580	416522	386619	476905	423108	463657	437231	26890.9	0.0615026	255530	263832	269445	247640
73997297		Gamma enolase (2-phospho-D-glycerate hydro-lyase) (Neural enolase) (Neuron-specific enolase) (NSE) (Enolase 2) isoform 2	eno2	ENO2	enolase 2 (gamma, neuronal)	Cell membrane; Cytoplasm; Direct protein sequencing; Glycolysis; Lyase; Magnesium; Membrane; Metal-binding; Phosphoprotein; Polymorphism;	Cytoplasm. Cell membrane.	gluconeogenesis; glycolysis; magnesium ion binding; phosphopyruvate hydratase activity; phosphopyruvate hydratase complex; plasma membrane	Carbohydrate degradation; glycolysis; pyruvate from D-glyceraldehyde 3-phosphate: step 4/5.	2-phospho-D-glycerate = phosphoenolpyruvate + H(2)O.	Has neurotrophic and neuroprotective properties on a broad spectrum of central nervous system (CNS) neurons. Binds, in a calcium-dependent manner, to cultured neocortical neurons and promotes cell survival (By similarity).	The alpha/alpha homodimer is expressed in embryo and in most adult tissues. The alpha/beta heterodimer and the beta/beta homodimer are found in striated muscle, and the alpha/gamma heterodimer and the gamma/gamma homodimer in neurons.	357437	381753	359357	303917	310020	258042	420285	434616	425558	361221	61242.6	0.169543	477056	487409	449652	216468	212054	185665	338051	146945	0.434684	351657	346706	339404	198055	202447	186141	228129	191442	186244	247803	74704.1	0.301466	376923	370313	316587	354001
73997118		ribosomal protein S3a isoform 2											23969.3	57324.4	54056.2	20059.7	53375.9	17511.7	60446.5	60038	63462.1	45582.6	19126.2	0.419595	64478.4	64069.4	61287.8	18580.1	13863.6	10685.9	38827.5	26924.7	0.693443	62263.5	63432.3	57034.7	57958.7	53137.4	47903.8	84905.3	67553.8	30192.7	58264.7	14840.8	0.254713	48842.5	66521.9	31451.7	65993.2
73997116		serine/threonine kinase receptor associated protein (predicted) isoform 2	strap	STRAP	serine/threonine kinase receptor associated protein	Cytoplasm; Direct protein sequencing; Nucleus; Phosphoprotein; Repeat; Spliceosome; WD repeat; mRNA processing; mRNA splicing	Cytoplasm. Nucleus.	RNA splicing; cell junction; mRNA processing; mitochondrion; plasma membrane; spliceosomal complex			The SMN complex plays an essential role in spliceosomal snRNP assembly in the cytoplasm and is required for pre-mRNA splicing in the nucleus. STRAP may play a role in the cellular distribution of the SMN complex. Negatively regulates TGF-beta signaling but positively regulates the PDPK1 kinase activity by enhancing its autophosphorylation and by significantly reducing the association of PDPK1 wit…		371021	433514	413899	361995	366851	322140	463497	447108	445581	402845	48756.2	0.12103	490058	506173	501492	268142	263845	266230	382657	127827	0.334051	1.25194e+06	1.18317e+06	1.2324e+06	1.11603e+06	1.11057e+06	1.0165e+06	1.0566e+06	1.10136e+06	460101	1.05874e+06	237410	0.224238	707099	584680	735648	689737
73996973	73996975, 73996977, 73996979	ribosomal protein L21 isoform 2											87294.4	351631	283251	91024.5	301807	85096.8	326694	321480	353680	244662	119657	0.48907	359559	414879	362490	129918	141843	27256.8	239324	159305	0.665646	285486	284116	285868	295587	292293	289229	375026	281045	63743.2	272488	83554.7	0.306636	250957	336054	55393	354553
73996969		heat shock 70kD protein binding protein											325302	300583	270716	287675	269583	264234	329771	328101	291215	296353	26191.2	0.0883782	276033	263543	247704	204118	222086	186041	233254	35097	0.150467	231758	214658	218972	219112	205593	191531	285436	269190	270286	234059	32859.3	0.140389	255349	273521	266125	229343
73996881		CG9987-PA											108428	103909	90429.9	81618.7	76140.1	67968.2	122836	128510	107025	98540.7	20843.5	0.211522	134510	127631	123209	18194	13953.1	9413.41	71151.8	62931.7	0.884471	292942	273503	287022	413263	377459	367645	367035	345953	333401	339803	47153.3	0.138767	138504	140793	141811	128212
73996807		Heterogeneous nuclear ribonucleoprotein A1 (Helix-destabilizing protein) (Single-strand binding protein) (hnRNP core protein A1) (HDP) isoform 3											52511.6	111112	84540.8	60086.1	69801.4	35954.9	94928	106409	116858	81355.7	28387.9	0.348935	194339	177361	181255	41690.8	37538.2	31417.6	110600	81015.8	0.73251	2.08025e+06	2025256	2.05116e+06	1.60734e+06	1.53438e+06	1.485e+06	1321337	1.25686e+06	1.18534e+06	1.61632e+06	353122	0.218472	565511	568900	593986	599780
73996805	73996807, 73996809, 73996811	Heterogeneous nuclear ribonucleoprotein A1 (Helix-destabilizing protein) (Single-strand binding protein) (hnRNP core protein A1) (HDP) isoform 1											51748.8	97359	103603	111652	108896	82652.7	106028	96722.8	102185	95649.7	18525.3	0.193679	126861	138557	106351	7150.97	5929.8	11716.2	66094.4	64210.8	0.971502	264389	261037	247882	242016	184349	132511	192549	117709	138247	197854	58447.2	0.295405	111094	99823.6	106719	143127
73996784		Elongation factor 1-gamma (EF-1-gamma) (eEF-1B gamma) isoform 4											351614	363211	390503	372716	322726	308534	237478	217866	154425	302119	81035.4	0.268223	257815	252148	260547	154312	160225	159286	207389	54272.3	0.261693	308320	281813	298698	358845	303199	267119	377258	319620	350564	318382	36785.5	0.115539	236618	241065	252337	229106
73996778		Tubulin alpha-2 chain (Alpha-tubulin 2)	TUBA1B	TUBA1B	tubulin, alpha 1b	Acetylation; Cytoplasm; Cytoskeleton; Direct protein sequencing; GTP-binding; Isopeptide bond; Methylation; Microtubule; Nucleotide-binding; Phosphoprotein; Ubl conjugation	Cytoplasm > cytoskeleton.	'de novo' posttranslational protein folding; GTP binding; GTPase activity; cell division; cytoskeleton-dependent intracellular transport; microtubule-based movement; protein binding; protein polymerization			Tubulin is the major constituent of microtubules. It binds two moles of GTP, one at an exchangeable site on the beta chain and one at a non-exchangeable site on the alpha-chain.		9490872	9601996	8535413	8488600	8.30107e+06	8186902	10938000	10118000	9631841	9.25474e+06	938836	0.101444	10525000	10564000	9853895	6685915	6.5843e+06	6.41358e+06	8.43778e+06	2.07289e+06	0.245668	9974815	9900466	9616101	9503995	9289560	9152255	9222916	8908202	9528867	9.45524e+06	348987	0.0369093	8641169	8521309	7.9772e+06	8812649
73996747		twinfilin isoform 1 isoform 4	twf1	TWF1	twinfilin, actin-binding protein, homolog 1 (Drosophila)	Acetylation; Actin-binding; Alternative splicing; Cytoplasm; Cytoskeleton; Direct protein sequencing; Phosphoprotein; Repeat	Cytoplasm. Cytoplasm > cytoskeleton.	ATP binding; actin cytoskeleton; actin monomer binding; cell-cell junction; filopodium; myofibril; perinuclear region of cytoplasm; phosphatidylinositol-4,5-bisphosphate binding; protein tyrosine kinase activity; regulation of actin phosphorylation; sequestering of actin monomers			Actin-binding protein involved in motile and morphological processes. Inhibits actin polymerization, likely by sequestering G-actin. By capping the barbed ends of filaments, it also regulates motility. Seems to play an important role in clathrin-mediated endocytosis and distribution of endocytic organelles (By similarity).	Expressed at high levels in the colon, testis, ovary, prostate and lung. Expressed at lower levels in the brain, bladder and heart. Not detected in liver.	131395	284369	220727	194796	132648	119835	248682	258589	295607	209628	68331.3	0.325965	355600	351982	348041	55265.1	51525.3	69613.8	205338	160654	0.782389	245197	226292	216781	154651	144952	135316	200464	191876	46523.6	173561	60844.7	0.350566	287032	392215	581123	368029
73996728	73996730, 73996732, 73996734	Heterogeneous nuclear ribonucleoprotein A1 (Helix-destabilizing protein) (Single-strand binding protein) (hnRNP core protein A1) (HDP-1) (Topoisomerase-inhibitor suppressed) isoform 1											113868	372589	275274	139451	277928	97637.9	352889	332010	391822	261497	115461	0.441539	360228	356215	331539	148968	149104	148927	249164	110163	0.442131	445559	424793	422719	413035	403645	401049	485635	466483	111544	397162	110837	0.279072	359560	397674	401348	422167
73996688		Epithelial protein lost in neoplasm	LIMA1	LIMA1	LIM domain and actin binding 1	Actin-binding; Alternative promoter usage; Alternative splicing; Cell junction; Cytoplasm; Cytoskeleton; LIM domain; Metal-binding; Phosphoprotein; Zinc	Cytoplasm. Cell junction > focal adhesion. Cytoplasm > cytoskeleton.	actin filament binding; actin filament bundle assembly; actin monomer binding; cytoplasm; focal adhesion; negative regulation of actin filament depolymerization; ruffle organization; stress fiber; zinc ion binding			Binds to actin monomers and filaments. Increases the number and size of actin stress fibers and inhibits membrane ruffling. Inhibits actin filament depolymerization. Bundles actin filaments, delays filament nucleation and reduces formation of branched filaments.	Highly expressed in placenta, kidney, pancreas, prostate, ovary, spleen and heart. Also detected in lung, liver, brain, skeletal muscle, thymus, testis and intestine. Not detected in leukocytes. Isoform Beta expressed generally at very low levels. Isoform Alpha abundant in epithelial cells from mammary gland, prostate and in normal oral keratinocytes. Low levels in aortic endothelial cells and de…	792934	1.09137e+06	986527	859207	963011	770512	929960	859538	849231	900254	101911	0.113202	846499	807220	773412	434185	390284	251897	583916	254901	0.436537	1.58429e+06	1.56086e+06	1538527	1.54381e+06	1510455	1.47009e+06	1.80255e+06	1.64543e+06	1267906	1.5471e+06	142215	0.0919234	998434	852949	706500	917737
73996599		ADP-ribosylation factor 3 isoform 2	ARF3	ARF3	ADP-ribosylation factor 3	Cytoplasm; ER-Golgi transport; GTP-binding; Golgi apparatus; Lipoprotein; Myristate; Nucleotide-binding; Protein transport; Transport	Golgi apparatus. Cytoplasm > perinuclear region.	GTP binding; GTPase activity; Golgi apparatus; perinuclear region of cytoplasm; protein transport; small GTPase mediated signal transduction; vesicle-mediated transport			GTP-binding protein that functions as an allosteric activator of the cholera toxin catalytic subunit, an ADP-ribosyltransferase. Involved in protein trafficking; may modulate vesicle budding and uncoating within the Golgi apparatus.		118623	119133	112767	113212	115385	116117	138327	134891	88089.6	117394	14370.9	0.122416	150819	137355	132848	73419.3	71899.4	68917.6	105876	38241.5	0.36119	678079	648084	644731	650877	640478	625214	521703	504228	515907	603256	68511.7	0.11357	218632	247961	249279	263511
73996597		ADP-ribosylation factor 3 isoform 1	ARF3	ARF3	ADP-ribosylation factor 3	Cytoplasm; ER-Golgi transport; GTP-binding; Golgi apparatus; Lipoprotein; Myristate; Nucleotide-binding; Protein transport; Transport	Golgi apparatus. Cytoplasm > perinuclear region.	GTP binding; GTPase activity; Golgi apparatus; perinuclear region of cytoplasm; protein transport; small GTPase mediated signal transduction; vesicle-mediated transport			GTP-binding protein that functions as an allosteric activator of the cholera toxin catalytic subunit, an ADP-ribosyltransferase. Involved in protein trafficking; may modulate vesicle budding and uncoating within the Golgi apparatus.		395265	407458	380459	324762	372245	304897	473251	340414	468917	385296	58795.9	0.152599	511235	510606	466439	173304	173911	160395	332648	179845	0.540647	518973	490791	493843	439895	412772	363416	494242	450588	343539	445340	61668.8	0.138476	402033	525431	410056	457455
73996555		tubulin, alpha 1 isoform 13											583278	586865	556799	566430	493350	515559	690447	662769	613468	585441	63584.7	0.10861	637880	644262	602936	1.28945e+06	1.26964e+06	1.21311e+06	942878	345734	0.36668	574882	595552	592214	586656	598681	639644	604176	587245	580402	595495	18855.8	0.0316641	515159	553819	550080	471579
73996553		tubulin, alpha 1 isoform 12											32269000	33542000	32201000	33477000	31910000	31303000	41052000	40298000	36136000	3.46876e+07	3.67528e+06	0.105954	38327000	37437000	35732000	24195000	24138000	23048000	30479500	7.38262e+06	0.242216	34902000	33605000	34087000	33542000	31847000	30716000	33440000	30964000	30942000	3.26717e+07	1.56561e+06	0.0479195	29585000	28936000	28253000	28484000
73996549		tubulin, alpha 1 isoform 10	TUBA1A	TUBA1A	tubulin, alpha 1a	Acetylation; Cytoplasm; Cytoskeleton; Direct protein sequencing; Disease mutation; GTP-binding; Lissencephaly; Microtubule; Nucleotide-binding; Phosphoprotein; Polymorphism;	Cytoplasm > cytoskeleton.	'de novo' posttranslational protein folding; G2/M transition of mitotic cell cycle; GTP binding; GTPase activity; cell division; cytoskeleton-dependent intracellular transport; cytosol; microtubule-based movement; protein polymerization; structural molecule activity			Tubulin is the major constituent of microtubules. It binds two moles of GTP, one at an exchangeable site on the beta chain and one at a non-exchangeable site on the alpha-chain.	Expressed at a high level in fetal brain.	1.95286e+06	2038993	1.88829e+06	1561486	1.44902e+06	1.51557e+06	1592999	1.57732e+06	1.29104e+06	1.65195e+06	250865	0.151859	1.60634e+06	1.60538e+06	1.53333e+06	867885	881979	907464	1.23373e+06	382294	0.309869	1.63817e+06	1.59676e+06	1.65628e+06	1.65492e+06	1.61114e+06	1.56501e+06	1.68608e+06	1581367	1.61453e+06	1.6227e+06	39262.3	0.0241957	1.36409e+06	1.34533e+06	1.35155e+06	1.2532e+06
73996547		tubulin, alpha 1 isoform 9	TUBA1A	TUBA1A	tubulin, alpha 1a	Acetylation; Cytoplasm; Cytoskeleton; Direct protein sequencing; Disease mutation; GTP-binding; Lissencephaly; Microtubule; Nucleotide-binding; Phosphoprotein; Polymorphism	Cytoplasm > cytoskeleton.	'de novo' posttranslational protein folding; G2/M transition of mitotic cell cycle; GTP binding; GTPase activity; cell division; cytoskeleton-dependent intracellular transport; cytosol; microtubule-based movement; protein polymerization; structural molecule activity			Tubulin is the major constituent of microtubules. It binds two moles of GTP, one at an exchangeable site on the beta chain and one at a non-exchangeable site on the alpha-chain.	Expressed at a high level in fetal brain.	1.89705e+06	1920945	1.82538e+06	1.96072e+06	1.80952e+06	1.84464e+06	1.21057e+06	1.23444e+06	1.19961e+06	1.65588e+06	334182	0.201816	792777	781640	748376	515638	513158	487187	639796	148361	0.231888	2.68586e+06	2.5596e+06	2.66093e+06	3.4539e+06	3.22804e+06	3126941	3.27087e+06	2.96853e+06	3.13154e+06	3.00958e+06	310762	0.103258	984054	1.08171e+06	1.10634e+06	1.0904e+06
73996543		tubulin, alpha 1 isoform 7											282428	269499	264010	284060	260328	272527	320467	313757	294666	284638	21300.6	0.074834	344530	309917	283195	178518	164907	154034	239184	83049.3	0.34722	282566	278377	282301	281803	266650	259142	283932	252919	269281	272997	11474.9	0.0420331	259849	279305	266278	286399
73996512		tubulin, alpha 1 isoform 3											1.17611e+06	1.27139e+06	1.18696e+06	876266	830604	832080	1.49658e+06	1.4019e+06	1.35695e+06	1.15876e+06	255076	0.220129	922450	876587	819682	410872	406661	378767	635837	261963	0.411997	1.00815e+06	973070	946548	586853	571720	570051	661315	624289	637809	731089	186698	0.25537	906951	955015	973640	1.00135e+06
73996506		peripherin isoform 3	prpH	PRPH	peripherin	Alternative splicing; Coiled coil; Intermediate filament; Nitration; Phosphoprotein;		structural molecule activity			Class-III neuronal intermediate filament protein.		322983	384989	338850	257734	239727	203969	468247	460835	439770	346345	98920.3	0.285612	359885	361708	371052	124999	128981	128638	245877	129695	0.52748	243211	246503	244987	200312	206597	198974	248938	236687	204315	225614	22229.2	0.0985278	298236	307609	281223	319080
73996504	73996508	peripherin isoform 2	prpH	PRPH	peripherin	Alternative splicing; Coiled coil; Intermediate filament; Nitration; Phosphoprotein;		structural molecule activity			Class-III neuronal intermediate filament protein.		1.00243e+06	969633	911717	618237	596008	619007	1.04667e+06	1.05323e+06	976899	865980	195807	0.226111	613715	597031	573242	362150	385066	382205	485568	120456	0.248073	984548	906133	981497	804495	750075	692875	838945	742132	772497	830355	105819	0.127438	756156	795671	831203	815583
73996504	73996506, 73996508	peripherin isoform 2	prpH	PRPH	peripherin	Alternative splicing; Coiled coil; Intermediate filament; Nitration; Phosphoprotein;		structural molecule activity			Class-III neuronal intermediate filament protein.		592960	655470	640064	639427	625387	636641	689646	631689	626156	637493	25851.1	0.0405512	493563	537071	533461	404071	398692	350631	452915	78752.7	0.17388	1.21368e+06	1.24802e+06	1.20755e+06	1.29178e+06	1.22545e+06	1.17367e+06	1.15084e+06	1.12656e+06	1.16791e+06	1.20061e+06	51419	0.0428276	824200	768066	773073	913733
73996504		peripherin isoform 2	prpH	PRPH	peripherin	Alternative splicing; Coiled coil; Intermediate filament; Nitration; Phosphoprotein;		structural molecule activity			Class-III neuronal intermediate filament protein.		20850.4	61874.5	46934.6	32593.8	33740.8	30480	68096.5	68045.5	84574.2	49687.8	21783.3	0.438403	96233.9	93313.3	87143.2	42595.2	43186.4	45826.2	68049.7	26672.7	0.391959	71368.7	67662.7	66845.2	80036.6	63230	59476.6	63520.2	64110.6	61876	66458.5	6168.38	0.0928155	63920.6	37192.9	35661.7	64161.3
73996304		Integrin alpha-5 precursor (Fibronectin receptor alpha subunit) (Integrin alpha-F) (VLA-5) (CD49e)	ITGA5	ITGA5	integrin, alpha 5 (fibronectin receptor, alpha polypeptide)	Calcium; Cell adhesion; Cleavage on pair of basic residues; Direct protein sequencing; Disulfide bond; Glycoprotein; Host-virus interaction; Integrin; Membrane; Polymorphism; Receptor; Repeat; Signal; Transmembrane; Transmembrane helix	Membrane; Single-pass type I membrane protein.	alphav-beta3 integrin-vitronectin complex; angiogenesis; axon guidance; blood coagulation; integrin complex; integrin-mediated signaling pathway; interspecies interaction between organisms; leukocyte migration; platelet-derived growth factor receptor binding; positive regulation of peptidyl-tyrosine phosphorylation; positive regulation of vascular endothelial growth factor receptor signaling path…			Integrin alpha-5/beta-1 is a receptor for fibronectin and fibrinogen. It recognizes the sequence R-G-D in its ligands. In case of HIV-1 infection, the interaction with extracellular viral Tat protein seems to enhance angiogenesis in Kaposi's sarcoma lesions.		1.89533e+06	2.06477e+06	1.8635e+06	1.60855e+06	1656760	1.50376e+06	1.84632e+06	1.81624e+06	1.65176e+06	1.76744e+06	174283	0.0986076	1.98706e+06	2.11452e+06	1.98446e+06	983178	1.0144e+06	963285	1.50782e+06	572743	0.379849	5.48009e+06	5.33062e+06	5.32599e+06	4972884	4733540	4.41684e+06	6170589	5.70283e+06	5.58876e+06	5.30246e+06	529790	0.0999139	2.24771e+06	2.35236e+06	2.20377e+06	2.30379e+06
73996295		eukaryotic translation initiation factor 4B isoform 1	EIF4B	EIF4B	eukaryotic translation initiation factor 4B	Acetylation; Direct protein sequencing; Initiation factor; Phosphoprotein; Polymorphism; Protein biosynthesis; RNA-binding;		cytosol; eukaryotic translation initiation factor 4F complex; insulin receptor signaling pathway; nuclear-transcribed mRNA poly(A) tail shortening; nucleotide binding; protein binding; regulation of translational initiation; translation initiation factor activity			Required for the binding of mRNA to ribosomes. Functions in close association with EIF4-F and EIF4-A. Binds near the 5'-terminal cap of mRNA in presence of EIF-4F and ATP. Promotes the ATPase activity and the ATP-dependent RNA unwinding activity of both EIF4-A and EIF4-F.		45685.4	47267	37274.7	27954.5	26825.2	32084	36707.7	28752.2	25090.7	34182.4	8131.2	0.237877	21385.3	23619.6	20491.7	8128.91	10266	10208.8	15683.4	6855.74	0.437134	402445	409533	409128	471234	449300	399836	360834	328392	332514	395913	48413.1	0.122282	44243.7	41600.1	36784.8	64083.4
73996291		eukaryotic translation initiation factor 4B isoform 14	EIF4B	EIF4B	eukaryotic translation initiation factor 4B	Acetylation; Direct protein sequencing; Initiation factor; Phosphoprotein; Polymorphism; Protein biosynthesis; RNA-binding;		cytosol; eukaryotic translation initiation factor 4F complex; insulin receptor signaling pathway; nuclear-transcribed mRNA poly(A) tail shortening; nucleotide binding; protein binding; regulation of translational initiation; translation initiation factor activity			Required for the binding of mRNA to ribosomes. Functions in close association with EIF4-F and EIF4-A. Binds near the 5'-terminal cap of mRNA in presence of EIF-4F and ATP. Promotes the ATPase activity and the ATP-dependent RNA unwinding activity of both EIF4-A and EIF4-F.		24269.7	327610	285853	94277.7	321536	13025.4	276576	264551	122075	192197	127964	0.665797	204068	218934	210023	130341	124800	26267.7	152405	74262.3	0.487268	464214	445700	463642	512002	499782	484252	559194	509938	17229.6	439550	161913	0.36836	257122	125015	21404.6	325884
73996289		eukaryotic translation initiation factor 4B isoform 13											97985.8	580384	482890	93219.5	258145	83280.3	402783	342436	464897	311780	187969	0.602889	335205	349200	370302	114885	113447	54208.3	222875	143105	0.642089	1.4077e+06	1.57167e+06	1.38017e+06	2.01126e+06	1.89069e+06	1939698	357998	268706	123204	1.21679e+06	760699	0.62517	404403	148950	153155	243919
73996285		eukaryotic translation initiation factor 4B isoform 11	EIF4B	EIF4B	eukaryotic translation initiation factor 4B	Acetylation; Direct protein sequencing; Initiation factor; Phosphoprotein; Polymorphism; Protein biosynthesis; RNA-binding;		cytosol; eukaryotic translation initiation factor 4F complex; insulin receptor signaling pathway; nuclear-transcribed mRNA poly(A) tail shortening; nucleotide binding; protein binding; regulation of translational initiation; translation initiation factor activity			Required for the binding of mRNA to ribosomes. Functions in close association with EIF4-F and EIF4-A. Binds near the 5'-terminal cap of mRNA in presence of EIF-4F and ATP. Promotes the ATPase activity and the ATP-dependent RNA unwinding activity of both EIF4-A and EIF4-F.		833555	1.50688e+06	1.32144e+06	1.292e+06	1.63837e+06	866559	681667	686566	663112	1.05446e+06	384857	0.36498	350765	849327	843605	434066	394309	394850	544487	235400	0.432333	1.50821e+06	1.43713e+06	1.46171e+06	2.2027e+06	2.12288e+06	2.13574e+06	2.43615e+06	2.38076e+06	1347766	1.89256e+06	444379	0.234803	625761	524613	410536	619399
73996283		eukaryotic translation initiation factor 4B isoform 3											43600.5	128147	105543	64017.2	65783	36364.1	130567	119706	128181	91323.3	38662.5	0.423358	62506.7	56523.2	57535.5	23879.6	22778.9	22618.8	40973.8	19697.3	0.480728	23423.8	22886.5	22752.4	46578.7	37568.6	33709.3	40177	40203.6	46646.9	34883	9762.73	0.279871	6772.62	20044.5	7167.93	9240.05
73996145		Heterogeneous nuclear ribonucleoprotein A1 (Helix-destabilizing protein) (Single-strand binding protein) (hnRNP core protein A1) (HDP-1) (Topoisomerase-inhibitor suppressed) isoform 5											582970	547102	533737	483179	487199	479601	608115	606528	594607	547004	53859.3	0.0984624	645874	666751	665696	324950	323518	329694	492747	182766	0.370913	627806	602933	606028	726449	670220	635794	520642	473830	500060	595974	82974.5	0.139225	634974	630440	674548	669099
73996143		Heterogeneous nuclear ribonucleoprotein A1 (Helix-destabilizing protein) (Single-strand binding protein) (hnRNP core protein A1) (HDP-1) (Topoisomerase-inhibitor suppressed) isoform 4											925466	1.07748e+06	1.03109e+06	1.03048e+06	1.01347e+06	973763	879968	778035	716252	936222	123442	0.131851	678244	988246	911264	382890	389376	369454	619912	281430	0.453984	787691	793804	782197	962332	982121	950104	967951	942843	967854	904100	87901.7	0.0972257	736353	727277	737737	769948
73996139		Heterogeneous nuclear ribonucleoprotein A1 (Helix-destabilizing protein) (Single-strand binding protein) (hnRNP core protein A1) (HDP-1) (Topoisomerase-inhibitor suppressed) isoform 2	HNRNPA1L2	HNRNPA1L2	heterogeneous nuclear ribonucleoprotein A1-like 2	Cytoplasm; Nucleus; Polymorphism; RNA-binding; Repeat; Ribonucleoprotein; Spliceosome; Transport; mRNA processing; mRNA splicing; mRNA transport	Nucleus. Cytoplasm.	RNA binding; RNA splicing; cytoplasm; mRNA processing; mRNA transport; nucleotide binding; spliceosomal complex			Involved in the packaging of pre-mRNA into hnRNP particles, transport of poly(A) mRNA from the nucleus to the cytoplasm and may modulate splice site selection (By similarity).		6368902	10405000	8936274	5.54473e+06	7777412	5465036	9916195	8744819	9364823	8.05813e+06	1.86695e+06	0.231685	16862000	15993000	15875000	5.32085e+06	5723508	3.29482e+06	1.05115e+07	6.34178e+06	0.603317	8.1676e+06	7.98717e+06	7621341	6.63129e+06	6.23947e+06	6110205	8715024	6791129	6.27724e+06	7.17116e+06	966540	0.134782	7598930	7085320	5.64485e+06	8182322
73996085		Actin, aortic smooth muscle (Alpha-actin 2)	acta2	ACTB	actin, beta	ATP-binding; Acetylation; Cytoplasm; Cytoskeleton; Deafness; Direct protein sequencing; Disease mutation; Dystonia; Methylation; Nucleotide-binding; Phosphoprotein; Polymorphism; Ubl conjugation	Cytoplasm > cytoskeleton.	'de novo' posttranslational protein folding; ATP binding; MLL5-L complex; NuA4 histone acetyltransferase complex; Tat protein binding; adherens junction organization; axon guidance; blood coagulation; cell junction assembly; cellular component movement; cytosol; kinesin binding; nitric-oxide synthase binding; ribonucleoprotein complex; structural constituent of cytoskeleton			Actins are highly conserved proteins that are involved in various types of cell motility and are ubiquitously expressed in all eukaryotic cells.		18555000	17624000	16794000	13307000	12219000	12289000	19112000	19707000	16333000	1.62156e+07	2.9205e+06	0.180105	10278000	9624867	8825785	1.53789e+06	1.54012e+06	1.50661e+06	5.55221e+06	4.43203e+06	0.798245	27464000	26249000	26486000	24671000	22423000	20675000	23623000	20605000	22518000	2.38571e+07	2.52267e+06	0.105741	13370000	14402000	14604000	13606000
73996063		3-phosphoadenosine 5-phosphosulfate synthase 2 isoform b	PAPSS2	PAPSS2	3'-phosphoadenosine 5'-phosphosulfate synthase 2	ATP-binding; Alternative splicing; Disease mutation; Dwarfism; Kinase; Multifunctional enzyme; Nucleotide-binding; Nucleotidyltransferase; Polymorphism; Transferase		3'-phosphoadenosine 5'-phosphosulfate biosynthetic process; ATP binding; adenylylsulfate kinase activity; cytosol; skeletal system development; sulfate adenylyltransferase (ATP) activity; sulfate assimilation; xenobiotic metabolic process	Sulfur metabolism; sulfate assimilation.	ATP + sulfate = diphosphate + adenylyl sulfate.; ATP + adenylyl sulfate = ADP + 3'-phosphoadenylyl sulfate.	Bifunctional enzyme with both ATP sulfurylase and APS kinase activity, which mediates two steps in the sulfate activation pathway. The first step is the transfer of a sulfate group to ATP to yield adenosine 5'-phosphosulfate (APS), and the second step is the transfer of a phosphate group from ATP to APS yielding 3'-phosphoadenylylsulfate (PAPS: activated sulfate donor used by sulfotransferase). I…	Expressed in cartilage and adrenal gland.	2.09049e+06	2.1528e+06	2026405	1.71484e+06	1742932	1.54885e+06	2.65401e+06	2.67698e+06	2.43322e+06	2.11561e+06	408745	0.193204	2.13879e+06	2059645	1.98087e+06	1098984	1081481	969074	1.55481e+06	557193	0.358368	1.46295e+06	1.37055e+06	1.39467e+06	1.30906e+06	1.28724e+06	1184167	1.45906e+06	1.19341e+06	1.27401e+06	1.32612e+06	103288	0.0778869	1.81842e+06	1.93682e+06	1.68009e+06	1.8453e+06
73995973		Clathrin heavy chain 2 (CLH-22)	CLTCL1	CLTCL1	clathrin, heavy chain-like 1	Acetylation; Alternative splicing; Coated pit; Cytoplasmic vesicle; Membrane; Phosphoprotein; Polymorphism;	Cytoplasmic vesicle membrane; Peripheral membrane protein; Cytoplasmic side. Membrane > coated pit; Peripheral membrane protein; Cytoplasmic side.	anatomical structure morphogenesis; clathrin coat of coated pit; clathrin coat of trans-Golgi network vesicle; intracellular protein transport; mitosis; positive regulation of glucose import; protein binding; receptor-mediated endocytosis; signal transducer activity; spindle; structural molecule activity; trans-Golgi network			Clathrin is the major protein of the polyhedral coat of coated pits and vesicles. Two different adapter protein complexes link the clathrin lattice either to the plasma membrane or to the trans-Golgi network (By similarity).	Maximal levels in skeletal muscle. High levels in heart and testis. Low expression detected in all other tissues.	352683	409769	379152	477961	468209	471235	206667	240162	228065	359322	109641	0.305133	253180	239214	228775	92826.8	89903.1	88677.8	165429	82490.3	0.498643	849569	808075	866064	1.35682e+06	1.24931e+06	1.25566e+06	880443	872140	879919	1.002e+06	217159	0.216726	316017	324431	327760	343564
73995951		eukaryotic translation elongation factor 1 beta 2											23836.6	315623	225542	122359	187809	59670.9	333735	288274	368094	213882	124058	0.580026	886347	824069	858367	247544	236262	232908	547583	338750	0.618627	440528	445219	436009	502886	493398	474075	290794	378033	18720.4	386629	152460	0.394333	430950	143018	81876.6	398241
73995945		Mitogen-activated protein kinase 1 (Extracellular signal-regulated kinase 2) (ERK-2) (Mitogen-activated protein kinase 2) (MAP kinase 2) (MAPK 2) (p42-MAPK) (ERT1) isoform 6	MAPK1	MAPK1	mitogen-activated protein kinase 1	ATP-binding; Acetylation; Apoptosis; Cell cycle; Cytoplasm; Cytoskeleton; DNA-binding; Direct protein sequencing; Host-virus interaction; Kinase; Nucleotide-binding; Nucleus; Phosphoprotein; Repressor; Serine/threonine-protein kinase; Transcription; Transcription regulation; Transferase	Nucleus. Cytoplasm > cytoskeleton > centrosome. Cytoplasm.	ATP binding; DNA binding; ERK1 and ERK2 cascade; Golgi apparatus; JAK-STAT cascade involved in growth hormone signaling pathway; MAP kinase activity; MyD88-dependent toll-like receptor signaling pathway; RNA polymerase II carboxy-terminal domain kinase activity; Ras protein signal transduction; TRIF-dependent toll-like receptor signaling pathway; Toll signaling pathway; activation of MAPK activit…		ATP + a protein = ADP + a phosphoprotein.	Serine/threonine kinase which acts as an essential component of the MAP kinase signal transduction pathway. MAPK1/ERK2 and MAPK3/ERK1 are the 2 MAPKs which play an important role in the MAPK/ERK cascade. They participate also in a signaling cascade initiated by activated KIT and KITLG/SCF. Depending on the cellular context, the MAPK/ERK cascade mediates diverse biological functions such as cell g…		145967	148854	131103	95157.8	86776.5	91536.9	115522	123069	107585	116174	22948.5	0.197534	44412.9	39324.8	38571.7	10392.6	8545.31	8470.73	24953	17456.2	0.699561	64216.6	59699.4	57771.7	64556.9	57773.8	54302.6	59834.7	52117.4	51234.2	57945.3	4769.98	0.0823188	70055.9	73714	73262.9	69841.8
73995941		Mitogen-activated protein kinase 1 (Extracellular signal-regulated kinase 2) (ERK-2) (Mitogen-activated protein kinase 2) (MAP kinase 2) (MAPK 2) (p42-MAPK) (ERT1) isoform 4	MAPK1	MAPK1	mitogen-activated protein kinase 1	ATP-binding; Acetylation; Apoptosis; Cell cycle; Cytoplasm; Cytoskeleton; DNA-binding; Direct protein sequencing; Host-virus interaction; Kinase; Nucleotide-binding; Nucleus; Phosphoprotein; Repressor; Serine/threonine-protein kinase; Transcription; Transcription regulation; Transferase	Nucleus. Cytoplasm > cytoskeleton > centrosome. Cytoplasm.	ATP binding; DNA binding; ERK1 and ERK2 cascade; Golgi apparatus; JAK-STAT cascade involved in growth hormone signaling pathway; MAP kinase activity; MyD88-dependent toll-like receptor signaling pathway; RNA polymerase II carboxy-terminal domain kinase activity; Ras protein signal transduction; TRIF-dependent toll-like receptor signaling pathway; Toll signaling pathway; activation of MAPK activit…		ATP + a protein = ADP + a phosphoprotein.	Serine/threonine kinase which acts as an essential component of the MAP kinase signal transduction pathway. MAPK1/ERK2 and MAPK3/ERK1 are the 2 MAPKs which play an important role in the MAPK/ERK cascade. They participate also in a signaling cascade initiated by activated KIT and KITLG/SCF. Depending on the cellular context, the MAPK/ERK cascade mediates diverse biological functions such as cell g…		85282.3	87766.5	87706.3	74329.6	69925.4	72654.4	108476	100986	97164.1	87143.4	13331.6	0.152985	161541	158322	145718	50941.9	48108.7	48694.6	102221	58276.9	0.570106	74970.8	76583.7	79569.6	67972.2	65129	65419.4	60943.9	53837.9	55542.4	66663.2	9086.34	0.136302	134235	142543	134631	143085
73995921		Ubiquitin-conjugating enzyme E2 L3 (Ubiquitin-protein ligase L3) (Ubiquitin carrier protein L3) (UbcM4) isoform 1	ube2l3	UBE2L3	ubiquitin-conjugating enzyme E2L 3	ATP-binding; Acetylation; Cytoplasm; Direct protein sequencing; Ligase; Nucleotide-binding; Nucleus; Transcription; Transcription regulation; Ubl conjugation; Ubl conjugation pathway	Nucleus. Cytoplasm.	ATP binding; cell proliferation; cellular response to glucocorticoid stimulus; cytoplasm; nucleus; protein K11-linked ubiquitination; regulation of S phase of mitotic cell cycle; regulation of transcription, DNA-dependent; transcription coactivator activity; transcription, DNA-dependent; ubiquitin ligase complex; ubiquitin protein ligase binding; ubiquitin-dependent protein catabolic process; ubi…	Protein modification; protein ubiquitination.	ATP + ubiquitin + protein lysine = AMP + diphosphate + protein N-ubiquityllysine.	Ubiquitin-conjugating enzyme E2 that specifically acts with HECT-type and RBR family E3 ubiquitin-protein ligases. Does not function with most RING-containing E3 ubiquitin-protein ligases because it lacks intrinsic E3-independent reactivity with lysine: in contrast, it has activity with the RBR family E3 enzymes, such as PARK2 and ARIH1, that function like function like RING-HECT hybrids. Accepts…	Ubiquitous, with highest expression in testis.	811827	853061	787222	763223	782108	693139	997726	969351	902654	840035	100062	0.119116	1.25625e+06	1.23298e+06	1.14433e+06	513665	505698	457552	851745	395980	0.464904	6069327	6016662	6.08104e+06	5.7376e+06	5879854	5539971	5045312	4808741	4688199	5540745	554491	0.100075	2117386	2181073	2.21308e+06	2.27263e+06
73995897		Ran-specific GTPase-activating protein (Ran binding protein 1) (RANBP1) (HpaII tiny fragments locus 9a protein)	RanBP1	RANBP1	RAN binding protein 1	Acetylation; Direct protein sequencing; GTPase activation; Phosphoprotein; Polymorphism;		GDP-dissociation inhibitor activity; GTPase activator activity; Ran GTPase binding; intracellular transport; nuclear envelope; signal transduction; viral reproduction			Inhibits GTP exchange on Ran. Forms a Ran-GTP-RANBP1 trimeric complex. Increase GTP hydrolysis induced by the Ran GTPase activating protein RANGAP1. May act in an intracellular signaling pathway which may control the progression through the cell cycle by regulating the transport of protein and nucleic acids across the nuclear membrane.		639202	650145	659265	767950	728120	711717	515349	509576	478170	628833	104504	0.166188	517012	501720	485896	333513	329354	311527	413170	97585.9	0.236188	509947	525183	477883	538576	511911	507339	788670	756466	730994	594108	125331	0.210957	396752	370846	365611	366970
73995567		poly(rC) binding protein 2 (predicted) isoform 3											555643	601005	560602	587783	529827	549153	706606	674227	525759	587845	63478.5	0.107985	991660	931637	881097	522634	541188	524626	732140	224836	0.307094	650425	643325	628970	534858	508666	489364	525581	486581	456683	547161	74077.1	0.135384	711322	643330	696180	671509
73995358		PREDICTED: hypothetical protein XP_849386	TMEM119	TMEM119	transmembrane protein 119	Membrane; Polymorphism; Signal; Transmembrane; Transmembrane helix	Membrane; Single-pass type I membrane protein.	integral to membrane					114787	118584	106477	125641	120663	119326	35221.5	35990.7	30671.8	89706.9	42145.9	0.469818	22838.3	21746.3	19511.6	3900.05	2074.62	1488.01	11926.5	10425.7	0.874163	161540	152951	154571	366457	347224	346276	340116	306210	325740	277898	92632.7	0.333333	41137.7	41192.8	34920.1	50213.9
73995354		Coronin-1C (Coronin-3) (hCRNN4)	CORO1C	CORO1C	coronin, actin binding protein, 1C	Acetylation; Actin-binding; Coiled coil; Phosphoprotein; Repeat; WD repeat		actin cytoskeleton; actin cytoskeleton organization; actin filament binding; phagocytosis; signal transduction			May be involved in cytokinesis, motility, and signal transduction (By similarity).	Ubiquitous.	564426	680305	648977	595400	558781	593786	858088	831483	778704	678883	116188	0.171146	560447	546677	520362	232569	227580	237802	387573	170228	0.439215	580374	568949	551308	502859	514661	471852	601825	575725	534402	544662	42124.7	0.077341	528470	448014	419834	508258
73995303		Paxillin	PXN	PXN	paxillin	Acetylation; Alternative splicing; Cell adhesion; Cell junction; Cytoplasm; Cytoskeleton; LIM domain; Metal-binding; Phosphoprotein; Polymorphism; Repeat; Zinc	Cytoplasm > cytoskeleton. Cell junction > focal adhesion. Cytoplasm > cell cortex.	beta-catenin binding; cell cortex; cellular response to reactive oxygen species; epidermal growth factor receptor signaling pathway; focal adhesion; growth hormone receptor signaling pathway; lamellipodium; microtubule associated complex; muscle contraction; signal complex assembly; vinculin binding; zinc ion binding			Cytoskeletal protein involved in actin-membrane attachment at sites of cell adhesion to the extracellular matrix (focal adhesion).		43619.6	63020.9	50251.8	62114.9	53393	55842.3	36782.2	37203.1	38164.4	48932.5	10434.5	0.213243	51588.1	55054	53442.6	36996.3	30047	35997.3	43854.2	10738.6	0.24487	58834.9	58772.1	58296.2	49224.4	46676.8	48563	81923.1	80409.2	43514.8	58468.3	14044.6	0.240208	50711.7	35695.3	19785.1	53232.9
73995301		RAB35, member RAS oncogene family (predicted)	RAB35	RAB35	Ras-related protein Rab-35	Acetylation; Alternative splicing; Cell membrane; Coated pit; Complete proteome; Cytoplasmic vesicle; Endosome; GTP-binding; Lipoprotein; Membrane; Nucleotide-binding; Prenylation; Protein transport; Reference proteome; Transport	Cell membrane; Lipid-anchor; Cytoplasmic side. Membrane > clathrin-coated pit. Cytoplasmic vesicle > clathrin-coated vesicle. Endosome. Melanosome.	GTP binding; GTPase activity; cell projection membrane; clathrin-coated endocytic vesicle; coated pit; cytokinesis; endosome; endosome transport; intercellular bridge; melanosome; phosphatidylinositol-4,5-bisphosphate binding; protein transport; small GTPase mediated signal transduction			In the process of endocytosis, essential rate-limiting regulator of a fast recycling pathway back to the plasma membrane. During cytokinesis, required for the postfurrowing terminal steps, namely for intercellular bridge stability and abscission, possibly by controlling phosphatidylinositol 4,5-bis phosphate (PIP2) and SEPT2 localization at the intercellular bridge.		651493	815700	756785	537058	606644	524805	730767	653263	533426	645549	105544	0.163495	682628	680475	626591	240381	235782	206758	445436	239704	0.538134	902266	850461	842227	787848	686801	633705	914626	858072	543133	779904	129548	0.166107	641585	668478	498844	612061
73995222		endoplasmic reticulum protein 29 precursor	ERP29	ERP29	endoplasmic reticulum protein 29	Direct protein sequencing; Endoplasmic reticulum; Phosphoprotein; Signal	Endoplasmic reticulum lumen. Melanosome.	endoplasmic reticulum lumen; intracellular protein transport; melanosome; protein disulfide isomerase activity; protein folding; protein secretion			Does not seem to be a disulfide isomerase. Plays an important role in the processing of secretory proteins within the endoplasmic reticulum (ER), possibly by participating in the folding of proteins in the ER.	Ubiquitous. Mostly expressed in secretory tissues.	743080	795215	742277	741480	759882	696491	944118	982209	772045	797422	98129.3	0.123058	776658	742485	698568	444416	445774	375127	580505	177485	0.305743	1.15897e+06	1.11575e+06	1.16423e+06	967611	987738	998247	1.23059e+06	998096	1045719	1.07411e+06	95317.5	0.0887413	972373	817041	792369	975982
73995130		CG11624-PA, isoform A	UBC	UBC	ubiquitin C	Acetylation; Cytoplasm; Direct protein sequencing; Isopeptide bond; Nucleus; Phosphoprotein; Repeat; Ubl conjugation	Cytoplasm. Nucleus.	DNA damage response, signal transduction by p53 class mediator resulting in cell cycle arrest; DNA repair; G1 phase of mitotic cell cycle; G1/S transition of mitotic cell cycle; I-kappaB kinase/NF-kappaB cascade; JNK cascade; M/G1 transition of mitotic cell cycle; MyD88-dependent toll-like receptor signaling pathway; S phase of mitotic cell cycle; T cell receptor signaling pathway; TRIF-dependent…			Ubiquitin exists either covalently attached to another protein, or free (unanchored). When covalently bound, it is conjugated to target proteins via an isopeptide bond either as a monomer (monoubiquitin), a polymer linked via different Lys residues of the ubiquitin (polyubiquitin chains) or a linear polymer linked via the initiator Met of the ubiquitin (linear polyubiquitin chains). Polyubiquitin…		13600000	16173000	14534000	14139000	14513000	13678000	18893000	17567000	17540000	1.56263e+07	1.96676e+06	0.125862	20736000	21195000	19756000	11128000	11036000	9723312	1.55957e+07	5.48305e+06	0.351574	15917000	15762000	15940000	15524000	15133000	14671000	18013000	16434000	15109000	1.58337e+07	974490	0.0615454	17129000	15259000	15326000	16566000
73995123		eukaryotic translation elongation factor 1 alpha 1											161276	155643	162362	163203	170684	175393	152307	110028	115776	151852	23190.1	0.152715	149742	156475	131588	81245	79605.9	82951.8	113601	36358.8	0.320057	174428	170314	166991	206846	202974	180336	328088	289595	303729	224811	63953.4	0.284476	295648	285721	273313	283612
73994917		Ewing sarcoma breakpoint region 1 isoform EWS isoform 21	EWSR1	EWSR1	Ewing sarcoma breakpoint region 1 protein	Alternative splicing; Calmodulin-binding; Cell membrane; Chromosomal rearrangement; Cytoplasm; Direct protein sequencing; Membrane; Metal-binding; Methylation; Nucleus; Phosphoprotein; Proto-oncogene; RNA-binding; Repeat; Repressor; Transcription; Transcription regulation; Zinc; Zinc-finger	Nucleus. Cytoplasm. Cell membrane.	RNA binding; calmodulin binding; cytoplasm; nucleotide binding; nucleus; plasma membrane; regulation of transcription, DNA-dependent; transcription, DNA-dependent; zinc ion binding			Might normally function as a repressor. EWS-fusion-proteins (EFPS) may play a role in the tumorigenic process. They may disturb gene expression by mimicking, or interfering with the normal function of CTD-POLII within the transcription initiation complex. They may also contribute to an aberrant activation of the fusion protein target genes.	Ubiquitous.	951502	1.08986e+06	972276	1.00778e+06	959967	996913	433882	419339	370376	800211	297429	0.371688	742453	738513	732875	402841	426875	418407	576994	176510	0.305913	1.06322e+06	1.03873e+06	1.03423e+06	1.25761e+06	1.2126e+06	1.18114e+06	1.55247e+06	1.43686e+06	1533702	1.25673e+06	205779	0.163741	486889	403083	352575	547655
73994899		RNA-binding protein EWS isoform 13											140817	147263	136918	136922	129884	125160	137568	137526	139131	136799	6279.94	0.0459064	139734	145555	143028	163730	151594	157481	150187	9171.18	0.0610651	143530	140373	141223	136731	124149	114850	132690	105126	115168	128204	13885.9	0.108311	87344.4	84694	85611.2	117315
73994881		RNA-binding protein EWS isoform 4											94277.4	85040.4	82172.8	78153.1	71148.2	69531.9	108290	115549	102837	89666.6	16469.3	0.183673	107165	104545	98439.4	31398.1	28262.7	31226.1	66839.4	40147.2	0.600652	64496	59264.4	58883.8	53945.5	58186.4	56329.2	73339.3	73391.9	72891.7	63414.2	7858	0.123915	50051.9	48854.3	54776	49147.1
73994758		60S acidic ribosomal protein P0 (L10E) isoform 1											221370	220602	205104	187171	180061	183873	161223	129752	131818	180108	34013.7	0.188852	131614	135854	131912	58168.2	59136.6	57817.1	95750.4	40973.5	0.42792	149497	143210	147250	161058	155007	143170	251685	234135	248025	181449	47924.8	0.264123	256960	246796	276388	304918
73994707		60S acidic ribosomal protein P0 (L10E) isoform 12											276922	280173	264357	204174	197806	185348	334076	342983	317719	267062	59713.9	0.223595	221735	231711	214333	115414	101897	89496.9	162431	66640.6	0.41027	348775	312250	303700	233687	197633	181508	302328	269126	262559	267952	55425.8	0.20685	276403	294579	287224	261287
73994687		60S acidic ribosomal protein P0 (L10E) isoform 2											755950	828030	816969	912223	914863	908163	395645	399186	381316	701372	237803	0.339055	666809	642333	633914	288575	306966	299563	473027	191724	0.405312	686986	696470	680383	820583	862555	801515	905884	855537	866888	797422	87212.3	0.109368	364587	414168	440533	430737
73994633		60S ribosomal protein L6 (TAX-responsive enhancer element binding protein 107) (TAXREB107) (Neoplasm-related protein C140) isoform 1	rpl6p	RPL6	ribosomal protein L6	Acetylation; Direct protein sequencing; Phosphoprotein; Polymorphism; Ribonucleoprotein; Ribosomal protein		DNA binding; RNA binding; SRP-dependent cotranslational protein targeting to membrane; cytosolic large ribosomal subunit; nuclear-transcribed mRNA catabolic process, nonsense-mediated decay; regulation of transcription, DNA-dependent; structural constituent of ribosome; translational elongation; translational initiation; translational termination; viral transcription			Specifically binds to domain C of the Tax-responsive enhancer element in the long terminal repeat of HTLV-I.		846137	1.69958e+06	1.44501e+06	1.00696e+06	1.59873e+06	857933	1.26856e+06	1.21114e+06	886687	1.2023e+06	326158	0.271277	1.45155e+06	1.52497e+06	1.45535e+06	717148	735772	287107	1.02865e+06	517677	0.503259	2.19689e+06	2247524	2.14635e+06	2.8571e+06	2.81819e+06	2.56367e+06	2.18401e+06	1.77425e+06	1.12324e+06	2.21236e+06	535128	0.241881	1.81681e+06	1.31287e+06	723744	1.73501e+06
73994631		60S ribosomal protein L6 (TAX-responsive enhancer element binding protein 107) (TAXREB107) (Neoplasm-related protein C140) isoform 2	RPL6	RPL6	ribosomal protein L6	Acetylation; Direct protein sequencing; Phosphoprotein; Polymorphism; Ribonucleoprotein; Ribosomal protein		DNA binding; RNA binding; SRP-dependent cotranslational protein targeting to membrane; cytosolic large ribosomal subunit; nuclear-transcribed mRNA catabolic process, nonsense-mediated decay; regulation of transcription, DNA-dependent; structural constituent of ribosome; translational elongation; translational initiation; translational termination; viral transcription			Specifically binds to domain C of the Tax-responsive enhancer element in the long terminal repeat of HTLV-I.		213294	334577	263588	206460	249342	152558	389802	353198	377289	282234	84499.8	0.299396	428341	478463	405924	161436	158916	108649	290288	164131	0.565406	239937	208164	209174	179976	173677	157741	207371	174473	97349.4	183096	40768.8	0.222664	391972	369104	294908	431748
73994595		Actin-related protein 2/3 complex subunit 3 (ARP2/3 complex 21 kDa subunit) (p21-ARC) isoform 1	ARPC3	ARPC3	actin related protein 2/3 complex, subunit 3, 21kDa	Acetylation; Actin-binding; Cell projection; Cytoplasm; Cytoskeleton; Direct protein sequencing; Phosphoprotein;	Cytoplasm > cytoskeleton. Cell projection.	Arp2/3 protein complex; actin binding; cellular component movement; cytoplasm; regulation of actin filament polymerization; structural constituent of cytoskeleton			Functions as component of the Arp2/3 complex which is involved in regulation of actin polymerization and together with an activating nucleation-promoting factor (NPF) mediates the formation of branched actin networks.		586890	915441	789365	667399	780472	561549	891559	803290	798168	754904	124385	0.164769	889936	876110	806552	306598	302885	297426	579918	305436	0.526689	909050	890512	871790	1.01028e+06	970487	914086	1.06155e+06	889987	632234	905554	120373	0.132928	782526	867474	713577	868436
73994331		Septin-2 (NEDD5 protein homolog)	Sept2	SEPT2	septin 2	Acetylation; Alternative splicing; Cell cycle; Cell division; Cell membrane; Cell projection; Centromere; Chromosome; Cytoplasm; Cytoskeleton; Direct protein sequencing; GTP-binding; Kinetochore; Membrane; Mitosis; Nucleotide-binding; Phosphoprotein;	Cytoplasm. Cytoplasm > cytoskeleton. Cytoplasm > cytoskeleton > spindle. Chromosome > centromere > kinetochore. Cleavage furrow. Midbody. Cytoplasm > cell cortex. Cell projection > cilium membrane.	GTP binding; actin cytoskeleton; cell division; cleavage furrow; condensed chromosome kinetochore; midbody; mitosis; nucleolus; septin complex; spindle			Filament-forming cytoskeletal GTPase. Required for normal organization of the actin cytoskeleton. Plays a role in the biogenesis of polarized columnar-shaped epithelium by maintaining polyglutamylated microtubules, thus facilitating efficient vesicle transport, and by impeding MAP4 binding to tubulin. Required for the progression through mitosis. Forms a scaffold at the midplane of the mitotic sp…	Widely expressed. Up-regulated in liver cancer.	10523000	10613000	10754000	8.0126e+06	7.46126e+06	7664268	11231000	11048000	10470000	9.75301e+06	1.55539e+06	0.159478	9266604	9527202	9126397	3.61936e+06	3.52388e+06	3.20983e+06	6.37888e+06	3.21274e+06	0.503653	9243119	8977570	8634515	8562440	8.21998e+06	7825270	7645109	6902782	7279333	8.14335e+06	787648	0.0967229	8284829	8.22282e+06	8.30892e+06	9978297
73994299		high density lipoprotein binding protein isoform 12	HDLBP	HDLBP	high density lipoprotein binding protein	Acetylation; Cholesterol metabolism; Cytoplasm; Direct protein sequencing; HDL; Lipid metabolism; Lipid transport; Nucleus; Phosphoprotein; Polymorphism; RNA-binding; Repeat; Steroid metabolism; Transport	Cytoplasm. Nucleus.	RNA binding; cholesterol metabolic process; cytoplasm; high-density lipoprotein particle; lipid binding; lipid transport; nucleus; plasma membrane			Appears to play a role in cell sterol metabolism. It may function to protect cells from over-accumulation of cholesterol.		3.34363e+06	5095594	4467664	3.79019e+06	3.99518e+06	3.00328e+06	5250120	5004543	4860247	4.31227e+06	815603	0.189135	5481751	5294125	5.04238e+06	2474293	2.43208e+06	2348458	3.84551e+06	1.57019e+06	0.408317	5761481	5432486	5548161	5260925	4.96816e+06	4683659	5.48474e+06	5196299	3.86777e+06	5.13374e+06	573478	0.111708	3.95699e+06	3839338	3.96252e+06	4079832
73994293		high density lipoprotein binding protein isoform 2	HDLBP	HDLBP	high density lipoprotein binding protein	Acetylation; Cholesterol metabolism; Cytoplasm; Direct protein sequencing; HDL; Lipid metabolism; Lipid transport; Nucleus; Phosphoprotein; Polymorphism; RNA-binding; Repeat; Steroid metabolism; Transport	Cytoplasm. Nucleus.	RNA binding; cholesterol metabolic process; cytoplasm; high-density lipoprotein particle; lipid binding; lipid transport; nucleus; plasma membrane			Appears to play a role in cell sterol metabolism. It may function to protect cells from over-accumulation of cholesterol.		1.53696e+06	4393114	3.53369e+06	2553766	2.80453e+06	1.24471e+06	3.61238e+06	3.57857e+06	3.82771e+06	3.00949e+06	1.06527e+06	0.353971	3.70342e+06	3.83003e+06	3.49469e+06	1.5514e+06	1.46483e+06	1.54978e+06	2.59902e+06	1.18508e+06	0.455972	4.97731e+06	4685467	4.62631e+06	4468487	4.4325e+06	4216236	5150280	5.37007e+06	1.25925e+06	4.35399e+06	1.21731e+06	0.279585	3.66092e+06	2.79529e+06	3.10409e+06	3.90859e+06
73994281	73994293	high density lipoprotein binding protein isoform 3	HDLBP	HDLBP	high density lipoprotein binding protein	Acetylation; Cholesterol metabolism; Cytoplasm; Direct protein sequencing; HDL; Lipid metabolism; Lipid transport; Nucleus; Phosphoprotein; Polymorphism; RNA-binding; Repeat; Steroid metabolism; Transport	Cytoplasm. Nucleus.	RNA binding; cholesterol metabolic process; cytoplasm; high-density lipoprotein particle; lipid binding; lipid transport; nucleus; plasma membrane			Appears to play a role in cell sterol metabolism. It may function to protect cells from over-accumulation of cholesterol.		160777	189711	174995	141608	154991	141993	179339	165716	158579	163079	16275.7	0.0998027	147159	159279	147308	89748.6	91439.9	93485.5	121403	33009.6	0.2719	616600	623112	627001	559272	561609	547908	485366	449210	438757	545426	72850.9	0.133567	292373	292010	297624	291011
73994281		high density lipoprotein binding protein isoform 3	HDLBP	HDLBP	high density lipoprotein binding protein	Acetylation; Cholesterol metabolism; Cytoplasm; Direct protein sequencing; HDL; Lipid metabolism; Lipid transport; Nucleus; Phosphoprotein; Polymorphism; RNA-binding; Repeat; Steroid metabolism; Transport	Cytoplasm. Nucleus.	RNA binding; cholesterol metabolic process; cytoplasm; high-density lipoprotein particle; lipid binding; lipid transport; nucleus; plasma membrane			Appears to play a role in cell sterol metabolism. It may function to protect cells from over-accumulation of cholesterol.		2.41136e+06	2710941	2.54865e+06	1.87879e+06	2.00104e+06	1.67599e+06	2.48091e+06	2458172	2.17995e+06	2.26064e+06	345959	0.153036	2868167	2.9323e+06	2790120	794202	877888	834020	1.84945e+06	1.1121e+06	0.601312	2.06387e+06	1.95203e+06	1.93819e+06	1.78553e+06	1.67415e+06	1.59131e+06	1.83146e+06	1.7098e+06	1.4169e+06	1.77369e+06	200343	0.112952	2.06058e+06	1.89332e+06	1.83849e+06	2.31736e+06
73994204		leucine rich repeat (in FLII) interacting protein 1	LRRFIP1										642073	713391	679155	597552	556084	563363	525805	525861	430690	581553	87159.9	0.149874	507455	499747	472472	246100	231313	251452	368090	137728	0.37417	318557	322116	299281	509608	478624	440749	464766	380526	339081	394812	79641.5	0.20172	325141	334147	316416	322465
73994092		eukaryotic translation elongation factor 1 alpha 1											805579	804263	741005	859644	804835	810250	723876	752507	696116	777564	51874.3	0.0667139	774653	783300	714654	392576	380064	357364	567102	210249	0.370742	915385	939542	833069	800084	753131	704636	920080	790039	866426	835821	81049.9	0.0969703	854592	919202	983786	980300
73994040		p30 DBC protein	KIAA1967	KIAA1967	Protein KIAA1967	Acetylation; Alternative splicing; Apoptosis; Coiled coil; Complete proteome; Metalloenzyme inhibitor; Phosphoprotein; Reference proteome		apoptotic process; enzyme binding; enzyme inhibitor activity; mitochondrial matrix; nucleus; positive regulation of apoptotic process			Inhibits SIRT1 deacetylase activity leading to increasing levels of p53/TP53 acetylation and p53-mediated apoptosis. Inhibits SUV39H1 methyltransferase activity.	Expressed ubiquitously in normal tissues. Expressed in 84 to 100% of neoplastic breast, lung, and colon tissues.	253015	310297	266759	255131	253737	254618	216086	199445	196495	245065	35945.9	0.146679	312336	321304	302242	84299.1	90152.9	87665.5	199667	123174	0.616897	207342	201347	209194	249777	237361	244466	274372	263475	263831	239018	27211.9	0.113848	189944	218470	213163	224663
73994008		Neurofilament triplet M protein (160 kDa neurofilament protein) (Neurofilament medium polypeptide) (NF-M) (Neurofilament 3)	nefm	NEFM	neurofilament, medium polypeptide	Acetylation; Coiled coil; Direct protein sequencing; Glycoprotein; Intermediate filament; Phosphoprotein; Polymorphism; Repeat		neurofilament; protein binding; structural constituent of cytoskeleton			Neurofilaments usually contain three intermediate filament proteins: L, M, and H which are involved in the maintenance of neuronal caliber.		370550	766266	639677	446409	573968	421050	723426	657740	664683	584863	140911	0.240929	818587	826795	756359	393799	392171	366312	592337	229623	0.387656	3.19838e+06	3.15845e+06	3.11095e+06	3121613	3.14475e+06	3.08106e+06	3.05144e+06	2843721	739344	2.82774e+06	789752	0.279287	2.26927e+06	858987	899654	2.40272e+06
73993966		nucleolin-related protein isoform 5	ncl	NCL	nucleolin	Acetylation; Cytoplasm; DNA-binding; Direct protein sequencing; Methylation; Nucleus; Phosphoprotein; Polymorphism; RNA-binding; Repeat	Nucleus > nucleolus. Cytoplasm.	RNA binding; angiogenesis; cell cortex; nucleolus; nucleotide binding; protein C-terminus binding; ribonucleoprotein complex; telomeric DNA binding			Nucleolin is the major nucleolar protein of growing eukaryotic cells. It is found associated with intranucleolar chromatin and pre-ribosomal particles. It induces chromatin decondensation by binding to histone H1. It is thought to play a role in pre-rRNA transcription and ribosome assembly. May play a role in the process of transcriptional elongation. Binds RNA oligonucleotides with 5'-UUAGGG-3' …		4092975	4948821	4.52191e+06	4.96992e+06	4.90282e+06	4777760	4483100	4317790	3.96347e+06	4.55317e+06	374789	0.0823139	7112468	7083665	6583439	3.05832e+06	3.03313e+06	2.96345e+06	4.97241e+06	2.1491e+06	0.432204	5.00583e+06	4786299	4.69883e+06	4549832	4.32599e+06	4.11115e+06	6.1078e+06	5.55562e+06	5064835	4.9118e+06	617810	0.125781	4.46381e+06	4.87e+06	4.04561e+06	4663599
73993914		ribosomal protein L4 isoform 2											441781	451750	430544	357312	356058	335049	282123	274521	259640	354309	74060.8	0.209029	330038	317572	276199	141530	128694	134347	221397	96546.6	0.43608	241288	236961	232093	257241	253497	220828	291112	262562	288796	253820	24248.8	0.0955356	195962	201521	193653	175672
73993760		cathepsin B preproprotein	CTSB	CTSB	cathepsin B	Direct protein sequencing; Disulfide bond; Glycoprotein; Hydrolase; Lysosome; Polymorphism; Protease; Signal; Thiol protease; Zymogen	Lysosome. Melanosome.	cellular response to thyroid hormone stimulus; cysteine-type endopeptidase activity; lysosome; melanosome; perinuclear region of cytoplasm; proteolysis; regulation of apoptotic process; regulation of catalytic activity		Hydrolysis of proteins with broad specificity for peptide bonds. Preferentially cleaves -Arg-Arg-|-Xaa bonds in small molecule substrates (thus differing from cathepsin L). In addition to being an endopeptidase, shows peptidyl-dipeptidase activity, liberating C-terminal dipeptides.	Thiol protease which is believed to participate in intracellular degradation and turnover of proteins. Has also been implicated in tumor invasion and metastasis.		350568	470306	387234	526211	501597	568598	261012	264274	302748	403617	116889	0.289605	287279	257148	255500	120377	150799	172665	207295	68047.7	0.328265	747516	747357	753742	712257	775175	810195	951655	914215	927213	815481	90936.3	0.111513	392775	345408	264403	449097
73993721		alpha isoform of regulatory subunit B55, protein phosphatase 2 isoform 8	Ppp2r2a	PPP2R2A	protein phosphatase 2, regulatory subunit B, alpha	Acetylation; Repeat; WD repeat		cytosol; gene expression; nuclear-transcribed mRNA catabolic process, nonsense-mediated decay; protein binding; protein dephosphorylation; protein phosphatase type 2A complex; protein phosphatase type 2A regulator activity; protein serine/threonine phosphatase activity; signal transduction			The B regulatory subunit might modulate substrate selectivity and catalytic activity, and also might direct the localization of the catalytic enzyme to a particular subcellular compartment.	Expressed in all tissues examined.	102249	74785.4	66209.4	64072	59198.9	61878.1	74716.3	82587.8	66503.9	72466.7	13384.6	0.184701	79141.8	68795.9	68713.6	48188	45569.9	44164.6	59095.6	14921.9	0.252503	48177.8	50662.6	47930.1	51939.5	52338.5	55862.7	44881.7	50846.5	45327.9	49774.1	3534.28	0.0710063	69495.8	76646.3	81321.8	79605.4
73993703		Dihydropyrimidinase related protein-2 (DRP-2) (Turned on after division, 64 kDa protein) (TOAD-64) (Collapsin response mediator protein 2) (CRMP-2) isoform 2	Dpysl2	DPYSL2	dihydropyrimidinase-like 2	Cytoplasm; Developmental protein; Differentiation; Direct protein sequencing; Neurogenesis; Phosphoprotein; Polymorphism;	Cytoplasm.	axon guidance; cytoskeleton organization; cytosol; dihydropyrimidinase activity; protein binding; pyrimidine base catabolic process; signal transduction			Plays a role in neuronal development and polarity, as well as in axon growth and guidance, neuronal growth cone collapse and cell migration. Necessary for signaling by class 3 semaphorins and subsequent remodeling of the cytoskeleton (By similarity).	Ubiquitous.	1.50348e+06	1.69994e+06	1.59226e+06	1.2936e+06	1.34323e+06	1.26925e+06	1.58001e+06	1.50106e+06	1.39767e+06	1.4645e+06	147672	0.100834	1.7593e+06	1804526	1.68215e+06	1199323	1.21885e+06	1.18111e+06	1.47421e+06	303415	0.205815	2.27789e+06	2.15316e+06	2.20759e+06	2.8656e+06	2.72403e+06	2575667	2.48985e+06	2.27157e+06	2352090	2.43527e+06	245246	0.100706	1.68694e+06	1.61525e+06	1562874	1674816
73993697		Dihydropyrimidinase related protein-2 (DRP-2) (Turned on after division, 64 kDa protein) (TOAD-64) (Collapsin response mediator protein 2) (CRMP-2) isoform 3	Dpysl2	DPYSL2	dihydropyrimidinase-like 2	Cytoplasm; Developmental protein; Differentiation; Direct protein sequencing; Neurogenesis; Phosphoprotein; Polymorphism;	Cytoplasm.	axon guidance; cytoskeleton organization; cytosol; dihydropyrimidinase activity; protein binding; pyrimidine base catabolic process; signal transduction			Plays a role in neuronal development and polarity, as well as in axon growth and guidance, neuronal growth cone collapse and cell migration. Necessary for signaling by class 3 semaphorins and subsequent remodeling of the cytoskeleton (By similarity).	Ubiquitous.	3531802	3.61043e+06	3.38408e+06	3.2023e+06	3003752	3047714	4575819	4.38851e+06	3990987	3.63726e+06	568377	0.156265	4957785	4.84301e+06	4533532	2.50942e+06	2588936	2.44943e+06	3.64702e+06	1.24758e+06	0.342082	3255059	3.14354e+06	3.16501e+06	2616541	2.51447e+06	2.41579e+06	2.70114e+06	2.40588e+06	2.59052e+06	2.75644e+06	337831	0.122561	3640039	3711188	3664913	3604470
73993611		high-mobility group box 2 isoform 2	HMGB2	HMGB2	high-mobility group box 2	Acetylation; Chromosome; DNA-binding; Nucleus; Phosphoprotein; Repeat	Nucleus. Chromosome.	DNA binding, bending; DNA fragmentation involved in apoptotic nuclear change; DNA topological change; RAGE receptor binding; V(D)J recombination; base-excision repair, DNA ligation; cell chemotaxis; cellular response to lipopolysaccharide; chemoattractant activity; condensed chromosome; damaged DNA binding; double-stranded DNA binding; extracellular space; negative regulation of transcription, DN…			DNA binding proteins that associates with chromatin and has the ability to bend DNA. Binds preferentially single-stranded DNA. Involved in V(D)J recombination by acting as a cofactor of the RAG complex. Acts by stimulating cleavage and RAG protein binding at the 23 bp spacer of conserved recombination signal sequences (RSS) (By similarity).		376237	415397	390819	323739	315206	290854	413284	391121	366676	364815	44761.2	0.122696	536701	533876	491175	177205	192556	182188	352284	185135	0.525528	358318	338231	325236	272218	243271	224242	318010	288500	285879	294878	44227.6	0.149986	315866	289283	287941	337168
[truncated: 1,349 more rows]
[truncated: 17 more columns]
